# Supplementary material for: Epidemiological study of leptospiral interaction in bovine farms in rural areas of Colombia: A One Health approach
Source: PLoS Negl Trop Dis. 2026 May 6;20(5):e0014231. doi: 10.1371/journal.pntd.0014231 (PMC13170971; doi:10.1371/journal.pntd.0014231)
Supplement: S8 Table — (XLSX) [file pntd.0014231.s008.xlsx]

## Sheet: Hoja1
esp_pcr	mat	serog	e_repr	e_anos	lep_vac	ins_bio	esp_a	esp_s	tot_area	prp_land	n_patch	pat_dens	lar_p_ix	tot_edge	edg_dens	lnd_shap	ith	rot_pot	ani_pot_cani	sero_can	ani_roed	pro_pers	mat_pers	fragm	tam_area	repre	parche	dens_par	tot_bord	ld_sh_ix	ith_in	dens_bord
Neg_PCR	MAT_Pos	1600_MIN	VS	5_EA	Si_V	No_IB	Neg_A	P1_P2_S	26.894	20.191	5300	3979.1	5.329	155579	1168.05	74.941	0.195	<7	No_can	MX_prr	No_ro	0	NA_pers	M_frag	M_peq	B_rep	A_frag	A_den_P	A_longB	F_comp	MA_inun	MA_den_B
Neg_PCR	MAT_Pos	100_MIN	VS	3_EA	Si_V	No_IB	Neg_A	P1_P2_S	26.894	20.191	5300	3979.1	5.329	155579	1168.05	74.941	0.195	<7	No_can	MX_prr	No_ro	0	NA_pers	M_frag	M_peq	B_rep	A_frag	A_den_P	A_longB	F_comp	MA_inun	MA_den_B
Neg_PCR	MAT_neg	Neg_SG	VS	4_EA	Si_V	No_IB	Neg_A	P1_P2_S	26.894	20.191	5300	3979.1	5.329	155579	1168.05	74.941	0.195	<7	No_can	MX_prr	No_ro	0	NA_pers	M_frag	M_peq	B_rep	A_frag	A_den_P	A_longB	F_comp	MA_inun	MA_den_B
Neg_PCR	MAT_Pos	100_Mix	VS	3_EA	Si_V	No_IB	Neg_A	P1_P2_S	26.894	20.191	5300	3979.1	5.329	155579	1168.05	74.941	0.195	<7	No_can	MX_prr	No_ro	0	NA_pers	M_frag	M_peq	B_rep	A_frag	A_den_P	A_longB	F_comp	MA_inun	MA_den_B
Neg_PCR	MAT_Neg	Neg_SG	CM	1_EA	Si_V	No_IB	Neg_A	P1_P2_S	26.894	20.191	5300	3979.1	5.329	155579	1168.05	74.941	0.195	<7	No_can	MX_prr	No_ro	0	NA_pers	M_frag	M_peq	B_rep	A_frag	A_den_P	A_longB	F_comp	MA_inun	MA_den_B
Neg_PCR	MAT_Neg	Neg_SG	CM	1_EA	Si_V	No_IB	Neg_A	P1_P2_S	26.894	20.191	5300	3979.1	5.329	155579	1168.05	74.941	0.195	<7	No_can	MX_prr	No_ro	0	NA_pers	M_frag	M_peq	B_rep	A_frag	A_den_P	A_longB	F_comp	MA_inun	MA_den_B
Neg_PCR	MAT_Neg	Neg_SG	CH	1_EA	Si_V	No_IB	Neg_A	P1_P2_S	26.894	20.191	5300	3979.1	5.329	155579	1168.05	74.941	0.195	<7	No_can	MX_prr	No_ro	0	NA_pers	M_frag	M_peq	B_rep	A_frag	A_den_P	A_longB	F_comp	MA_inun	MA_den_B
Neg_PCR	MAT_Neg	Neg_SG	CM	1_EA	Si_V	No_IB	Neg_A	P1_P2_S	26.894	20.191	5300	3979.1	5.329	155579	1168.05	74.941	0.195	<7	No_can	MX_prr	No_ro	0	NA_pers	M_frag	M_peq	B_rep	A_frag	A_den_P	A_longB	F_comp	MA_inun	MA_den_B
Neg_PCR	MAT_neg	Neg_SG	VS	3_EA	Si_V	No_IB	Neg_A	P1_P2_S	26.894	20.191	5300	3979.1	5.329	155579	1168.05	74.941	0.195	<7	No_can	MX_prr	No_ro	0	NA_pers	M_frag	M_peq	B_rep	A_frag	A_den_P	A_longB	F_comp	MA_inun	MA_den_B
Neg_PCR	MAT_Pos	400_Mix	VS	3_EA	Si_V	No_IB	Neg_A	P1_P2_S	26.894	20.191	5300	3979.1	5.329	155579	1168.05	74.941	0.195	<7	No_can	MX_prr	No_ro	0	NA_pers	M_frag	M_peq	B_rep	A_frag	A_den_P	A_longB	F_comp	MA_inun	MA_den_B
Neg_PCR	MAT_neg	Neg_SG	VS	3_EA	Si_V	No_IB	Neg_A	P1_P2_S	26.894	20.191	5300	3979.1	5.329	155579	1168.05	74.941	0.195	<7	No_can	MX_prr	No_ro	0	NA_pers	M_frag	M_peq	B_rep	A_frag	A_den_P	A_longB	F_comp	MA_inun	MA_den_B
Neg_PCR	MAT_Pos	400_MIN	VS	3_EA	Si_V	No_IB	Neg_A	P1_P2_S	26.894	20.191	5300	3979.1	5.329	155579	1168.05	74.941	0.195	<7	No_can	MX_prr	No_ro	0	NA_pers	M_frag	M_peq	B_rep	A_frag	A_den_P	A_longB	F_comp	MA_inun	MA_den_B
Neg_PCR	MAT_neg	Neg_SG	VS	3_EA	Si_V	No_IB	Neg_A	P1_P2_S	26.894	20.191	5300	3979.1	5.329	155579	1168.05	74.941	0.195	<7	No_can	MX_prr	No_ro	0	NA_pers	M_frag	M_peq	B_rep	A_frag	A_den_P	A_longB	F_comp	MA_inun	MA_den_B
Neg_PCR	MAT_Pos	400_MIN	VS	3_EA	Si_V	No_IB	Neg_A	P1_P2_S	26.894	20.191	5300	3979.1	5.329	155579	1168.05	74.941	0.195	<7	No_can	MX_prr	No_ro	0	NA_pers	M_frag	M_peq	B_rep	A_frag	A_den_P	A_longB	F_comp	MA_inun	MA_den_B
Neg_PCR	MAT_neg	Neg_SG	VS	3_EA	Si_V	No_IB	Neg_A	P1_P2_S	26.894	20.191	5300	3979.1	5.329	155579	1168.05	74.941	0.195	<7	No_can	MX_prr	No_ro	0	NA_pers	M_frag	M_peq	B_rep	A_frag	A_den_P	A_longB	F_comp	MA_inun	MA_den_B
Neg_PCR	MAT_neg	Neg_SG	VS	2_EA	Si_V	No_IB	Neg_A	P1_P2_S	26.894	20.191	5300	3979.1	5.329	155579	1168.05	74.941	0.195	<7	No_can	MX_prr	No_ro	0	NA_pers	M_frag	M_peq	B_rep	A_frag	A_den_P	A_longB	F_comp	MA_inun	MA_den_B
Neg_PCR	MAT_neg	Neg_SG	VS	3_EA	Si_V	No_IB	Neg_A	P1_P2_S	26.894	20.191	5300	3979.1	5.329	155579	1168.05	74.941	0.195	<7	No_can	MX_prr	No_ro	0	NA_pers	M_frag	M_peq	B_rep	A_frag	A_den_P	A_longB	F_comp	MA_inun	MA_den_B
Neg_PCR	MAT_neg	Neg_SG	VS	3_EA	Si_V	No_IB	Neg_A	P1_P2_S	26.894	20.191	5300	3979.1	5.329	155579	1168.05	74.941	0.195	<7	No_can	MX_prr	No_ro	0	NA_pers	M_frag	M_peq	B_rep	A_frag	A_den_P	A_longB	F_comp	MA_inun	MA_den_B
Neg_PCR	MAT_Pos	400_MIN	VS	3_EA	Si_V	No_IB	Neg_A	P1_P2_S	26.894	20.191	5300	3979.1	5.329	155579	1168.05	74.941	0.195	<7	No_can	MX_prr	No_ro	0	NA_pers	M_frag	M_peq	B_rep	A_frag	A_den_P	A_longB	F_comp	MA_inun	MA_den_B
Neg_PCR	MAT_neg	Neg_SG	VS	3_EA	Si_V	No_IB	Neg_A	P1_P2_S	26.894	20.191	5300	3979.1	5.329	155579	1168.05	74.941	0.195	<7	No_can	MX_prr	No_ro	0	NA_pers	M_frag	M_peq	B_rep	A_frag	A_den_P	A_longB	F_comp	MA_inun	MA_den_B
Neg_PCR	MAT_Pos	400_MIN	VS	3_EA	Si_V	No_IB	Neg_A	P1_P2_S	26.894	20.191	5300	3979.1	5.329	155579	1168.05	74.941	0.195	<7	No_can	MX_prr	No_ro	0	NA_pers	M_frag	M_peq	B_rep	A_frag	A_den_P	A_longB	F_comp	MA_inun	MA_den_B
Neg_PCR	MAT_Neg	Neg_SG	VS	3_EA	Si_V	No_IB	Neg_A	P1_P2_S	26.894	20.191	5300	3979.1	5.329	155579	1168.05	74.941	0.195	<7	No_can	MX_prr	No_ro	0	NA_pers	M_frag	M_peq	B_rep	A_frag	A_den_P	A_longB	F_comp	MA_inun	MA_den_B
Neg_PCR	MAT_neg	Neg_SG	VS	3_EA	Si_V	No_IB	Neg_A	P1_P2_S	26.894	20.191	5300	3979.1	5.329	155579	1168.05	74.941	0.195	<7	No_can	MX_prr	No_ro	0	NA_pers	M_frag	M_peq	B_rep	A_frag	A_den_P	A_longB	F_comp	MA_inun	MA_den_B
Neg_PCR	MAT_Pos	100_BAL	VS	3_EA	Si_V	No_IB	Neg_A	P1_P2_S	26.894	20.191	5300	3979.1	5.329	155579	1168.05	74.941	0.195	<7	No_can	MX_prr	No_ro	0	NA_pers	M_frag	M_peq	B_rep	A_frag	A_den_P	A_longB	F_comp	MA_inun	MA_den_B
Neg_PCR	MAT_Neg	Neg_SG	VS	3_EA	Si_V	No_IB	Neg_A	P1_P2_S	26.894	20.191	5300	3979.1	5.329	155579	1168.05	74.941	0.195	<7	No_can	MX_prr	No_ro	0	NA_pers	M_frag	M_peq	B_rep	A_frag	A_den_P	A_longB	F_comp	MA_inun	MA_den_B
Neg_PCR	MAT_neg	Neg_SG	VS	3_EA	Si_V	No_IB	Neg_A	P1_P2_S	26.894	20.191	5300	3979.1	5.329	155579	1168.05	74.941	0.195	<7	No_can	MX_prr	No_ro	0	NA_pers	M_frag	M_peq	B_rep	A_frag	A_den_P	A_longB	F_comp	MA_inun	MA_den_B
Neg_PCR	MAT_neg	Neg_SG	VS	2_EA	Si_V	No_IB	Neg_A	P1_P2_S	26.894	20.191	5300	3979.1	5.329	155579	1168.05	74.941	0.195	<7	No_can	MX_prr	No_ro	0	NA_pers	M_frag	M_peq	B_rep	A_frag	A_den_P	A_longB	F_comp	MA_inun	MA_den_B
Neg_PCR	MAT_Pos	800_MIN	VS	3_EA	Si_V	No_IB	Neg_A	P1_P2_S	26.894	20.191	5300	3979.1	5.329	155579	1168.05	74.941	0.195	<7	No_can	MX_prr	No_ro	0	NA_pers	M_frag	M_peq	B_rep	A_frag	A_den_P	A_longB	F_comp	MA_inun	MA_den_B
Neg_PCR	MAT_neg	Neg_SG	VS	3_EA	Si_V	No_IB	Neg_A	P1_P2_S	26.894	20.191	5300	3979.1	5.329	155579	1168.05	74.941	0.195	<7	No_can	MX_prr	No_ro	0	NA_pers	M_frag	M_peq	B_rep	A_frag	A_den_P	A_longB	F_comp	MA_inun	MA_den_B
Neg_PCR	MAT_Pos	800_BAL	VS	5_EA	Si_V	No_IB	Neg_A	P1_P2_S	26.894	20.191	5300	3979.1	5.329	155579	1168.05	74.941	0.195	<7	No_can	MX_prr	No_ro	0	NA_pers	M_frag	M_peq	B_rep	A_frag	A_den_P	A_longB	F_comp	MA_inun	MA_den_B
Neg_PCR	MAT_neg	Neg_SG	VS	3_EA	Si_V	No_IB	Neg_A	P1_P2_S	26.894	20.191	5300	3979.1	5.329	155579	1168.05	74.941	0.195	<7	No_can	MX_prr	No_ro	0	NA_pers	M_frag	M_peq	B_rep	A_frag	A_den_P	A_longB	F_comp	MA_inun	MA_den_B
Neg_PCR	MAT_neg	Neg_SG	VS	4_EA	Si_V	No_IB	Neg_A	P1_P2_S	26.894	20.191	5300	3979.1	5.329	155579	1168.05	74.941	0.195	<7	No_can	MX_prr	No_ro	0	NA_pers	M_frag	M_peq	B_rep	A_frag	A_den_P	A_longB	F_comp	MA_inun	MA_den_B
Neg_PCR	MAT_neg	Neg_SG	VS	3_EA	Si_V	No_IB	Neg_A	P1_P2_S	26.894	20.191	5300	3979.1	5.329	155579	1168.05	74.941	0.195	<7	No_can	MX_prr	No_ro	0	NA_pers	M_frag	M_peq	B_rep	A_frag	A_den_P	A_longB	F_comp	MA_inun	MA_den_B
Neg_PCR	MAT_Neg	Neg_SG	VS	3_EA	Si_V	No_IB	Neg_A	P1_P2_S	26.894	20.191	5300	3979.1	5.329	155579	1168.05	74.941	0.195	<7	No_can	MX_prr	No_ro	0	NA_pers	M_frag	M_peq	B_rep	A_frag	A_den_P	A_longB	F_comp	MA_inun	MA_den_B
Neg_PCR	MAT_neg	Neg_SG	VS	4_EA	Si_V	No_IB	Neg_A	P1_P2_S	26.894	20.191	5300	3979.1	5.329	155579	1168.05	74.941	0.195	<7	No_can	MX_prr	No_ro	0	NA_pers	M_frag	M_peq	B_rep	A_frag	A_den_P	A_longB	F_comp	MA_inun	MA_den_B
Neg_PCR	MAT_neg	Neg_SG	VS	3_EA	Si_V	No_IB	Neg_A	P1_P2_S	26.894	20.191	5300	3979.1	5.329	155579	1168.05	74.941	0.195	<7	No_can	MX_prr	No_ro	0	NA_pers	M_frag	M_peq	B_rep	A_frag	A_den_P	A_longB	F_comp	MA_inun	MA_den_B
Neg_PCR	MAT_Pos	400_TAR	VS	5_EA	No_V	Si_IB	P1_A	Neg_S	47.162	20.87	20622	9125.59	2.766	396665	1755.31	144.024	0.188	<7	Si_can	Neg_prr	Si_ro	0	NA_pers	M_frag	Peq	B_rep	MA_frag	MA_den_P	MA_longB	F_Mcomp	MA_inun	MA_den_B
Neg_PCR	MAT_neg	Neg_SG	VS	3_EA	Si_V	No_IB	Neg_A	P1_P2_S	26.894	20.191	5300	3979.1	5.329	155579	1168.05	74.941	0.195	<7	No_can	MX_prr	No_ro	0	NA_pers	M_frag	M_peq	B_rep	A_frag	A_den_P	A_longB	F_comp	MA_inun	MA_den_B
Neg_PCR	MAT_neg	Neg_SG	VS	3_EA	Si_V	No_IB	Neg_A	P1_P2_S	26.894	20.191	5300	3979.1	5.329	155579	1168.05	74.941	0.195	<7	No_can	MX_prr	No_ro	0	NA_pers	M_frag	M_peq	B_rep	A_frag	A_den_P	A_longB	F_comp	MA_inun	MA_den_B
Neg_PCR	MAT_Pos	800_Mix	VS	4_EA	Si_V	No_IB	Neg_A	P1_P2_S	26.894	20.191	5300	3979.1	5.329	155579	1168.05	74.941	0.195	<7	No_can	MX_prr	No_ro	0	NA_pers	M_frag	M_peq	B_rep	A_frag	A_den_P	A_longB	F_comp	MA_inun	MA_den_B
Neg_PCR	MAT_Pos	800_MIN	VS	5_EA	Si_V	No_IB	Neg_A	P1_P2_S	26.894	20.191	5300	3979.1	5.329	155579	1168.05	74.941	0.195	<7	No_can	MX_prr	No_ro	0	NA_pers	M_frag	M_peq	B_rep	A_frag	A_den_P	A_longB	F_comp	MA_inun	MA_den_B
Neg_PCR	MAT_Pos	400_Mix	VS	3_EA	Si_V	No_IB	Neg_A	P1_P2_S	26.894	20.191	5300	3979.1	5.329	155579	1168.05	74.941	0.195	<7	No_can	MX_prr	No_ro	0	NA_pers	M_frag	M_peq	B_rep	A_frag	A_den_P	A_longB	F_comp	MA_inun	MA_den_B
Neg_PCR	MAT_Pos	800_MIN	VS	3_EA	Si_V	No_IB	Neg_A	P1_P2_S	26.894	20.191	5300	3979.1	5.329	155579	1168.05	74.941	0.195	<7	No_can	MX_prr	No_ro	0	NA_pers	M_frag	M_peq	B_rep	A_frag	A_den_P	A_longB	F_comp	MA_inun	MA_den_B
Neg_PCR	MAT_neg	Neg_SG	VS	5_EA	Si_V	No_IB	Neg_A	P1_P2_S	26.894	20.191	5300	3979.1	5.329	155579	1168.05	74.941	0.195	<7	No_can	MX_prr	No_ro	0	NA_pers	M_frag	M_peq	B_rep	A_frag	A_den_P	A_longB	F_comp	MA_inun	MA_den_B
Neg_PCR	MAT_Pos	400_Mix	VS	5_EA	Si_V	No_IB	Neg_A	P1_P2_S	26.894	20.191	5300	3979.1	5.329	155579	1168.05	74.941	0.195	<7	No_can	MX_prr	No_ro	0	NA_pers	M_frag	M_peq	B_rep	A_frag	A_den_P	A_longB	F_comp	MA_inun	MA_den_B
Neg_PCR	MAT_Pos	400_BAL	VS	3_EA	Si_V	No_IB	Neg_A	P1_P2_S	26.894	20.191	5300	3979.1	5.329	155579	1168.05	74.941	0.195	<7	No_can	MX_prr	No_ro	0	NA_pers	M_frag	M_peq	B_rep	A_frag	A_den_P	A_longB	F_comp	MA_inun	MA_den_B
Neg_PCR	MAT_Pos	800_MIN	VS	3_EA	Si_V	No_IB	Neg_A	P1_P2_S	26.894	20.191	5300	3979.1	5.329	155579	1168.05	74.941	0.195	<7	No_can	MX_prr	No_ro	0	NA_pers	M_frag	M_peq	B_rep	A_frag	A_den_P	A_longB	F_comp	MA_inun	MA_den_B
Neg_PCR	MAT_neg	Neg_SG	VS	5_EA	Si_V	No_IB	Neg_A	P1_P2_S	26.894	20.191	5300	3979.1	5.329	155579	1168.05	74.941	0.195	<7	No_can	MX_prr	No_ro	0	NA_pers	M_frag	M_peq	B_rep	A_frag	A_den_P	A_longB	F_comp	MA_inun	MA_den_B
Neg_PCR	MAT_Pos	100_MIN	VS	3_EA	Si_V	No_IB	Neg_A	P1_P2_S	26.894	20.191	5300	3979.1	5.329	155579	1168.05	74.941	0.195	<7	No_can	MX_prr	No_ro	0	NA_pers	M_frag	M_peq	B_rep	A_frag	A_den_P	A_longB	F_comp	MA_inun	MA_den_B
Neg_PCR	MAT_Neg	Neg_SG	VS	3_EA	Si_V	No_IB	Neg_A	P1_P2_S	26.894	20.191	5300	3979.1	5.329	155579	1168.05	74.941	0.195	<7	No_can	MX_prr	No_ro	0	NA_pers	M_frag	M_peq	B_rep	A_frag	A_den_P	A_longB	F_comp	MA_inun	MA_den_B
Neg_PCR	MAT_neg	Neg_SG	VS	3_EA	Si_V	No_IB	Neg_A	P1_P2_S	26.894	20.191	5300	3979.1	5.329	155579	1168.05	74.941	0.195	<7	No_can	MX_prr	No_ro	0	NA_pers	M_frag	M_peq	B_rep	A_frag	A_den_P	A_longB	F_comp	MA_inun	MA_den_B
Neg_PCR	MAT_neg	Neg_SG	VS	3_EA	Si_V	No_IB	Neg_A	P1_P2_S	26.894	20.191	5300	3979.1	5.329	155579	1168.05	74.941	0.195	<7	No_can	MX_prr	No_ro	0	NA_pers	M_frag	M_peq	B_rep	A_frag	A_den_P	A_longB	F_comp	MA_inun	MA_den_B
Neg_PCR	MAT_Pos	800_Mix	VS	4_EA	Si_V	No_IB	Neg_A	P1_P2_S	26.894	20.191	5300	3979.1	5.329	155579	1168.05	74.941	0.195	<7	No_can	MX_prr	No_ro	0	NA_pers	M_frag	M_peq	B_rep	A_frag	A_den_P	A_longB	F_comp	MA_inun	MA_den_B
Neg_PCR	MAT_Pos	100_MIN	VS	5_EA	Si_V	No_IB	Neg_A	P1_P2_S	26.894	20.191	5300	3979.1	5.329	155579	1168.05	74.941	0.195	<7	No_can	MX_prr	No_ro	0	NA_pers	M_frag	M_peq	B_rep	A_frag	A_den_P	A_longB	F_comp	MA_inun	MA_den_B
Neg_PCR	MAT_neg	Neg_SG	VS	5_EA	Si_V	No_IB	Neg_A	P1_P2_S	26.894	20.191	5300	3979.1	5.329	155579	1168.05	74.941	0.195	<7	No_can	MX_prr	No_ro	0	NA_pers	M_frag	M_peq	B_rep	A_frag	A_den_P	A_longB	F_comp	MA_inun	MA_den_B
Neg_PCR	MAT_Neg	Neg_SG	VS	4_EA	Si_V	No_IB	Neg_A	P1_P2_S	26.894	20.191	5300	3979.1	5.329	155579	1168.05	74.941	0.195	<7	No_can	MX_prr	No_ro	0	NA_pers	M_frag	M_peq	B_rep	A_frag	A_den_P	A_longB	F_comp	MA_inun	MA_den_B
Neg_PCR	MAT_Neg	Neg_SG	VS	5_EA	Si_V	No_IB	Neg_A	P1_P2_S	26.894	20.191	5300	3979.1	5.329	155579	1168.05	74.941	0.195	<7	No_can	MX_prr	No_ro	0	NA_pers	M_frag	M_peq	B_rep	A_frag	A_den_P	A_longB	F_comp	MA_inun	MA_den_B
Neg_PCR	MAT_neg	Neg_SG	VS	3_EA	Si_V	No_IB	Neg_A	P1_P2_S	26.894	20.191	5300	3979.1	5.329	155579	1168.05	74.941	0.195	<7	No_can	MX_prr	No_ro	0	NA_pers	M_frag	M_peq	B_rep	A_frag	A_den_P	A_longB	F_comp	MA_inun	MA_den_B
Neg_PCR	MAT_Pos	400_BAL	VS	3_EA	Si_V	No_IB	Neg_A	P1_P2_S	26.894	20.191	5300	3979.1	5.329	155579	1168.05	74.941	0.195	<7	No_can	MX_prr	No_ro	0	NA_pers	M_frag	M_peq	B_rep	A_frag	A_den_P	A_longB	F_comp	MA_inun	MA_den_B
Neg_PCR	MAT_Neg	Neg_SG	VS	3_EA	Si_V	No_IB	Neg_A	P1_P2_S	26.894	20.191	5300	3979.1	5.329	155579	1168.05	74.941	0.195	<7	No_can	MX_prr	No_ro	0	NA_pers	M_frag	M_peq	B_rep	A_frag	A_den_P	A_longB	F_comp	MA_inun	MA_den_B
Neg_PCR	MAT_Pos	200_BAL	VS	3_EA	Si_V	No_IB	Neg_A	P1_P2_S	26.894	20.191	5300	3979.1	5.329	155579	1168.05	74.941	0.195	<7	No_can	MX_prr	No_ro	0	NA_pers	M_frag	M_peq	B_rep	A_frag	A_den_P	A_longB	F_comp	MA_inun	MA_den_B
Neg_PCR	MAT_Neg	Neg_SG	VS	3_EA	Si_V	No_IB	Neg_A	P1_P2_S	26.894	20.191	5300	3979.1	5.329	155579	1168.05	74.941	0.195	<7	No_can	MX_prr	No_ro	0	NA_pers	M_frag	M_peq	B_rep	A_frag	A_den_P	A_longB	F_comp	MA_inun	MA_den_B
Neg_PCR	MAT_Pos	100_Mix	VS	3_EA	Si_V	No_IB	Neg_A	P1_P2_S	26.894	20.191	5300	3979.1	5.329	155579	1168.05	74.941	0.195	<7	No_can	MX_prr	No_ro	0	NA_pers	M_frag	M_peq	B_rep	A_frag	A_den_P	A_longB	F_comp	MA_inun	MA_den_B
Neg_PCR	MAT_Pos	200_MIN	VS	3_EA	Si_V	No_IB	Neg_A	P1_P2_S	26.894	20.191	5300	3979.1	5.329	155579	1168.05	74.941	0.195	<7	No_can	MX_prr	No_ro	0	NA_pers	M_frag	M_peq	B_rep	A_frag	A_den_P	A_longB	F_comp	MA_inun	MA_den_B
Neg_PCR	MAT_Pos	400_Mix	VS	4_EA	Si_V	No_IB	Neg_A	P1_P2_S	26.894	20.191	5300	3979.1	5.329	155579	1168.05	74.941	0.195	<7	No_can	MX_prr	No_ro	0	NA_pers	M_frag	M_peq	B_rep	A_frag	A_den_P	A_longB	F_comp	MA_inun	MA_den_B
Neg_PCR	MAT_Neg	Neg_SG	VS	3_EA	Si_V	No_IB	Neg_A	P1_P2_S	26.894	20.191	5300	3979.1	5.329	155579	1168.05	74.941	0.195	<7	No_can	MX_prr	No_ro	0	NA_pers	M_frag	M_peq	B_rep	A_frag	A_den_P	A_longB	F_comp	MA_inun	MA_den_B
Neg_PCR	MAT_neg	Neg_SG	VS	3_EA	Si_V	No_IB	Neg_A	P1_P2_S	26.894	20.191	5300	3979.1	5.329	155579	1168.05	74.941	0.195	<7	No_can	MX_prr	No_ro	0	NA_pers	M_frag	M_peq	B_rep	A_frag	A_den_P	A_longB	F_comp	MA_inun	MA_den_B
Neg_PCR	MAT_neg	Neg_SG	VS	3_EA	Si_V	No_IB	Neg_A	P1_P2_S	26.894	20.191	5300	3979.1	5.329	155579	1168.05	74.941	0.195	<7	No_can	MX_prr	No_ro	0	NA_pers	M_frag	M_peq	B_rep	A_frag	A_den_P	A_longB	F_comp	MA_inun	MA_den_B
Neg_PCR	MAT_Neg	Neg_SG	VS	3_EA	Si_V	No_IB	Neg_A	P1_P2_S	26.894	20.191	5300	3979.1	5.329	155579	1168.05	74.941	0.195	<7	No_can	MX_prr	No_ro	0	NA_pers	M_frag	M_peq	B_rep	A_frag	A_den_P	A_longB	F_comp	MA_inun	MA_den_B
Neg_PCR	MAT_Pos	400_Mix	Toro	4_EA	Si_V	No_IB	Neg_A	P1_P2_S	26.894	20.191	5300	3979.1	5.329	155579	1168.05	74.941	0.195	<7	No_can	MX_prr	No_ro	0	NA_pers	M_frag	M_peq	B_rep	A_frag	A_den_P	A_longB	F_comp	MA_inun	MA_den_B
Neg_PCR	MAT_Neg	Neg_SG	VS	5_EA	Si_V	No_IB	Neg_A	P1_P2_S	26.894	20.191	5300	3979.1	5.329	155579	1168.05	74.941	0.195	<7	No_can	MX_prr	No_ro	0	NA_pers	M_frag	M_peq	B_rep	A_frag	A_den_P	A_longB	F_comp	MA_inun	MA_den_B
Neg_PCR	MAT_Pos	1600_Mix	VS	3_EA	No_V	Si_IB	Neg_A	Neg_S	50.631	28.282	10701	5977.47	7.731	273470	1527.57	95.771	0.152	<6	Si_can	Neg_prr	No_ro	0	NA_pers	M_frag	Peq	M_rep	MA_frag	MA_den_P	MA_longB	F_Mcomp	A_inun	MA_den_B
Neg_PCR	MAT_Pos	100_TAR	NV	2_EA	No_V	Si_IB	Neg_A	Neg_S	50.631	28.282	10701	5977.47	7.731	273470	1527.57	95.771	0.152	<6	Si_can	Neg_prr	No_ro	0	NA_pers	M_frag	Peq	M_rep	MA_frag	MA_den_P	MA_longB	F_Mcomp	A_inun	MA_den_B
Neg_PCR	MAT_Pos	100_TAR	NV	2_EA	No_V	Si_IB	Neg_A	Neg_S	50.631	28.282	10701	5977.47	7.731	273470	1527.57	95.771	0.152	<6	Si_can	Neg_prr	No_ro	0	NA_pers	M_frag	Peq	M_rep	MA_frag	MA_den_P	MA_longB	F_Mcomp	A_inun	MA_den_B
Neg_PCR	MAT_Pos	200_TAR	NV	2_EA	No_V	Si_IB	Neg_A	Neg_S	50.631	28.282	10701	5977.47	7.731	273470	1527.57	95.771	0.152	<6	Si_can	Neg_prr	No_ro	0	NA_pers	M_frag	Peq	M_rep	MA_frag	MA_den_P	MA_longB	F_Mcomp	A_inun	MA_den_B
Neg_PCR	MAT_Pos	100_Mix	NV	2_EA	No_V	Si_IB	Neg_A	Neg_S	50.631	28.282	10701	5977.47	7.731	273470	1527.57	95.771	0.152	<6	Si_can	Neg_prr	No_ro	0	NA_pers	M_frag	Peq	M_rep	MA_frag	MA_den_P	MA_longB	F_Mcomp	A_inun	MA_den_B
Neg_PCR	MAT_Pos	800_TAR	VS	3_EA	No_V	Si_IB	Neg_A	Neg_S	50.631	28.282	10701	5977.47	7.731	273470	1527.57	95.771	0.152	<6	Si_can	Neg_prr	No_ro	0	NA_pers	M_frag	Peq	M_rep	MA_frag	MA_den_P	MA_longB	F_Mcomp	A_inun	MA_den_B
Neg_PCR	MAT_Neg	Neg_SG	VS	3_EA	No_V	Si_IB	Neg_A	Neg_S	50.631	28.282	10701	5977.47	7.731	273470	1527.57	95.771	0.152	<6	Si_can	Neg_prr	No_ro	0	NA_pers	M_frag	Peq	M_rep	MA_frag	MA_den_P	MA_longB	F_Mcomp	A_inun	MA_den_B
Neg_PCR	MAT_Pos	400_POM	VS	4_EA	No_V	Si_IB	Neg_A	Neg_S	50.631	28.282	10701	5977.47	7.731	273470	1527.57	95.771	0.152	<6	Si_can	Neg_prr	No_ro	0	NA_pers	M_frag	Peq	M_rep	MA_frag	MA_den_P	MA_longB	F_Mcomp	A_inun	MA_den_B
Neg_PCR	MAT_Pos	200_MIN	NV	2_EA	No_V	Si_IB	Neg_A	Neg_S	50.631	28.282	10701	5977.47	7.731	273470	1527.57	95.771	0.152	<6	Si_can	Neg_prr	No_ro	0	NA_pers	M_frag	Peq	M_rep	MA_frag	MA_den_P	MA_longB	F_Mcomp	A_inun	MA_den_B
Neg_PCR	MAT_Neg	Neg_SG	NV	2_EA	No_V	Si_IB	Neg_A	Neg_S	50.631	28.282	10701	5977.47	7.731	273470	1527.57	95.771	0.152	<6	Si_can	Neg_prr	No_ro	0	NA_pers	M_frag	Peq	M_rep	MA_frag	MA_den_P	MA_longB	F_Mcomp	A_inun	MA_den_B
Neg_PCR	MAT_Pos	400_MIN	NV	2_EA	No_V	Si_IB	Neg_A	Neg_S	50.631	28.282	10701	5977.47	7.731	273470	1527.57	95.771	0.152	<6	Si_can	Neg_prr	No_ro	0	NA_pers	M_frag	Peq	M_rep	MA_frag	MA_den_P	MA_longB	F_Mcomp	A_inun	MA_den_B
Neg_PCR	MAT_Pos	800_TAR	NV	2_EA	No_V	Si_IB	Neg_A	Neg_S	50.631	28.282	10701	5977.47	7.731	273470	1527.57	95.771	0.152	<6	Si_can	Neg_prr	No_ro	0	NA_pers	M_frag	Peq	M_rep	MA_frag	MA_den_P	MA_longB	F_Mcomp	A_inun	MA_den_B
Neg_PCR	MAT_Pos	400_Mix	NV	2_EA	No_V	Si_IB	Neg_A	Neg_S	50.631	28.282	10701	5977.47	7.731	273470	1527.57	95.771	0.152	<6	Si_can	Neg_prr	No_ro	0	NA_pers	M_frag	Peq	M_rep	MA_frag	MA_den_P	MA_longB	F_Mcomp	A_inun	MA_den_B
Neg_PCR	MAT_Neg	Neg_SG	NV	2_EA	No_V	Si_IB	Neg_A	Neg_S	50.631	28.282	10701	5977.47	7.731	273470	1527.57	95.771	0.152	<6	Si_can	Neg_prr	No_ro	0	NA_pers	M_frag	Peq	M_rep	MA_frag	MA_den_P	MA_longB	F_Mcomp	A_inun	MA_den_B
Neg_PCR	MAT_Pos	200_MIN	VS	3_EA	No_V	Si_IB	Neg_A	Neg_S	50.631	28.282	10701	5977.47	7.731	273470	1527.57	95.771	0.152	<6	Si_can	Neg_prr	No_ro	0	NA_pers	M_frag	Peq	M_rep	MA_frag	MA_den_P	MA_longB	F_Mcomp	A_inun	MA_den_B
Neg_PCR	MAT_Pos	200_TAR	VS	3_EA	No_V	Si_IB	Neg_A	Neg_S	50.631	28.282	10701	5977.47	7.731	273470	1527.57	95.771	0.152	<6	Si_can	Neg_prr	No_ro	0	NA_pers	M_frag	Peq	M_rep	MA_frag	MA_den_P	MA_longB	F_Mcomp	A_inun	MA_den_B
Neg_PCR	MAT_Pos	200_TAR	VS	3_EA	No_V	Si_IB	Neg_A	Neg_S	50.631	28.282	10701	5977.47	7.731	273470	1527.57	95.771	0.152	<6	Si_can	Neg_prr	No_ro	0	NA_pers	M_frag	Peq	M_rep	MA_frag	MA_den_P	MA_longB	F_Mcomp	A_inun	MA_den_B
Neg_PCR	MAT_Pos	100_BAL	VS	4_EA	No_V	Si_IB	Neg_A	Neg_S	50.631	28.282	10701	5977.47	7.731	273470	1527.57	95.771	0.152	<6	Si_can	Neg_prr	No_ro	0	NA_pers	M_frag	Peq	M_rep	MA_frag	MA_den_P	MA_longB	F_Mcomp	A_inun	MA_den_B
Neg_PCR	MAT_Pos	400_TAR	NV	2_EA	No_V	Si_IB	Neg_A	Neg_S	50.631	28.282	10701	5977.47	7.731	273470	1527.57	95.771	0.152	<6	Si_can	Neg_prr	No_ro	0	NA_pers	M_frag	Peq	M_rep	MA_frag	MA_den_P	MA_longB	F_Mcomp	A_inun	MA_den_B
Neg_PCR	MAT_Pos	400_MIN	VS	5_EA	No_V	Si_IB	Neg_A	Neg_S	50.631	28.282	10701	5977.47	7.731	273470	1527.57	95.771	0.152	<6	Si_can	Neg_prr	No_ro	0	NA_pers	M_frag	Peq	M_rep	MA_frag	MA_den_P	MA_longB	F_Mcomp	A_inun	MA_den_B
Neg_PCR	MAT_Pos	800_MIN	NV	2_EA	No_V	Si_IB	Neg_A	Neg_S	50.631	28.282	10701	5977.47	7.731	273470	1527.57	95.771	0.152	<6	Si_can	Neg_prr	No_ro	0	NA_pers	M_frag	Peq	M_rep	MA_frag	MA_den_P	MA_longB	F_Mcomp	A_inun	MA_den_B
Neg_PCR	MAT_Pos	800_TAR	VS	2_EA	No_V	Si_IB	Neg_A	Neg_S	50.631	28.282	10701	5977.47	7.731	273470	1527.57	95.771	0.152	<6	Si_can	Neg_prr	No_ro	0	NA_pers	M_frag	Peq	M_rep	MA_frag	MA_den_P	MA_longB	F_Mcomp	A_inun	MA_den_B
Neg_PCR	MAT_Pos	200_TAR	VP	3_EA	No_V	Si_IB	Neg_A	Neg_S	50.631	28.282	10701	5977.47	7.731	273470	1527.57	95.771	0.152	<6	Si_can	Neg_prr	No_ro	0	NA_pers	M_frag	Peq	M_rep	MA_frag	MA_den_P	MA_longB	F_Mcomp	A_inun	MA_den_B
Neg_PCR	MAT_Pos	200_TAR	VS	5_EA	No_V	Si_IB	Neg_A	Neg_S	50.631	28.282	10701	5977.47	7.731	273470	1527.57	95.771	0.152	<6	Si_can	Neg_prr	No_ro	0	NA_pers	M_frag	Peq	M_rep	MA_frag	MA_den_P	MA_longB	F_Mcomp	A_inun	MA_den_B
Neg_PCR	MAT_Pos	200_Mix	Toro	2_EA	No_V	Si_IB	Neg_A	Neg_S	50.631	28.282	10701	5977.47	7.731	273470	1527.57	95.771	0.152	<6	Si_can	Neg_prr	No_ro	0	NA_pers	M_frag	Peq	M_rep	MA_frag	MA_den_P	MA_longB	F_Mcomp	A_inun	MA_den_B
Neg_PCR	MAT_Pos	100_Mix	VS	2_EA	No_V	Si_IB	Neg_A	Neg_S	30.097	11.348	15705	5921.57	1.7	277036	1044.56	126.147	0.139	<5	No_can	Can_Aut	No_ro	0.111	Aut_pers	M_frag	M_peq	B_rep	MA_frag	MA_den_P	MA_longB	F_Mcomp	A_inun	A_den_B
Neg_PCR	MAT_Pos	800_TAR	VS	4_EA	No_V	Si_IB	Neg_A	Neg_S	30.097	11.348	15705	5921.57	1.7	277036	1044.56	126.147	0.139	<5	No_can	Can_Aut	No_ro	0.111	Aut_pers	M_frag	M_peq	B_rep	MA_frag	MA_den_P	MA_longB	F_Mcomp	A_inun	A_den_B
Neg_PCR	MAT_Pos	100_BAL	VS	4_EA	No_V	Si_IB	Neg_A	Neg_S	30.097	11.348	15705	5921.57	1.7	277036	1044.56	126.147	0.139	<5	No_can	Can_Aut	No_ro	0.111	Aut_pers	M_frag	M_peq	B_rep	MA_frag	MA_den_P	MA_longB	F_Mcomp	A_inun	A_den_B
Neg_PCR	MAT_Pos	100_MIN	VP	3_EA	No_V	Si_IB	Neg_A	Neg_S	30.097	11.348	15705	5921.57	1.7	277036	1044.56	126.147	0.139	<5	No_can	Can_Aut	No_ro	0.111	Aut_pers	M_frag	M_peq	B_rep	MA_frag	MA_den_P	MA_longB	F_Mcomp	A_inun	A_den_B
Neg_PCR	MAT_Neg	Neg_SG	VS	4_EA	No_V	Si_IB	Neg_A	Neg_S	30.097	11.348	15705	5921.57	1.7	277036	1044.56	126.147	0.139	<5	No_can	Can_Aut	No_ro	0.111	Aut_pers	M_frag	M_peq	B_rep	MA_frag	MA_den_P	MA_longB	F_Mcomp	A_inun	A_den_B
Neg_PCR	MAT_Pos	800_TAR	VS	3_EA	No_V	Si_IB	Neg_A	Neg_S	30.097	11.348	15705	5921.57	1.7	277036	1044.56	126.147	0.139	<5	No_can	Can_Aut	No_ro	0.111	Aut_pers	M_frag	M_peq	B_rep	MA_frag	MA_den_P	MA_longB	F_Mcomp	A_inun	A_den_B
Neg_PCR	MAT_Pos	800_MIN	VS	2_EA	No_V	Si_IB	Neg_A	Neg_S	30.097	11.348	15705	5921.57	1.7	277036	1044.56	126.147	0.139	<5	No_can	Can_Aut	No_ro	0.111	Aut_pers	M_frag	M_peq	B_rep	MA_frag	MA_den_P	MA_longB	F_Mcomp	A_inun	A_den_B
Neg_PCR	MAT_Pos	800_MIN	VS	3_EA	No_V	Si_IB	Neg_A	Neg_S	30.097	11.348	15705	5921.57	1.7	277036	1044.56	126.147	0.139	<5	No_can	Can_Aut	No_ro	0.111	Aut_pers	M_frag	M_peq	B_rep	MA_frag	MA_den_P	MA_longB	F_Mcomp	A_inun	A_den_B
Neg_PCR	MAT_Pos	400_TAR	VS	3_EA	No_V	Si_IB	Neg_A	Neg_S	30.097	11.348	15705	5921.57	1.7	277036	1044.56	126.147	0.139	<5	No_can	Can_Aut	No_ro	0.111	Aut_pers	M_frag	M_peq	B_rep	MA_frag	MA_den_P	MA_longB	F_Mcomp	A_inun	A_den_B
Neg_PCR	MAT_Pos	100_TAR	VS	2_EA	No_V	Si_IB	Neg_A	Neg_S	30.097	11.348	15705	5921.57	1.7	277036	1044.56	126.147	0.139	<5	No_can	Can_Aut	No_ro	0.111	Aut_pers	M_frag	M_peq	B_rep	MA_frag	MA_den_P	MA_longB	F_Mcomp	A_inun	A_den_B
Neg_PCR	MAT_Neg	Neg_SG	VS	2_EA	No_V	Si_IB	Neg_A	Neg_S	30.097	11.348	15705	5921.57	1.7	277036	1044.56	126.147	0.139	<5	No_can	Can_Aut	No_ro	0.111	Aut_pers	M_frag	M_peq	B_rep	MA_frag	MA_den_P	MA_longB	F_Mcomp	A_inun	A_den_B
Neg_PCR	MAT_Pos	200_MIN	Toro	3_EA	No_V	Si_IB	Neg_A	Neg_S	30.097	11.348	15705	5921.57	1.7	277036	1044.56	126.147	0.139	<5	No_can	Can_Aut	No_ro	0.111	Aut_pers	M_frag	M_peq	B_rep	MA_frag	MA_den_P	MA_longB	F_Mcomp	A_inun	A_den_B
Neg_PCR	MAT_Pos	200_MIN	VP	5_EA	No_V	Si_IB	Neg_A	Neg_S	30.097	11.348	15705	5921.57	1.7	277036	1044.56	126.147	0.139	<5	No_can	Can_Aut	No_ro	0.111	Aut_pers	M_frag	M_peq	B_rep	MA_frag	MA_den_P	MA_longB	F_Mcomp	A_inun	A_den_B
Neg_PCR	MAT_Pos	400_TAR	VS	3_EA	No_V	Si_IB	Neg_A	Neg_S	30.097	11.348	15705	5921.57	1.7	277036	1044.56	126.147	0.139	<5	No_can	Can_Aut	No_ro	0.111	Aut_pers	M_frag	M_peq	B_rep	MA_frag	MA_den_P	MA_longB	F_Mcomp	A_inun	A_den_B
Neg_PCR	MAT_Pos	400_Mix	VS	2_EA	No_V	Si_IB	Neg_A	Neg_S	30.097	11.348	15705	5921.57	1.7	277036	1044.56	126.147	0.139	<5	No_can	Can_Aut	No_ro	0.111	Aut_pers	M_frag	M_peq	B_rep	MA_frag	MA_den_P	MA_longB	F_Mcomp	A_inun	A_den_B
Neg_PCR	MAT_Pos	100_BAL	VS	4_EA	No_V	Si_IB	Neg_A	Neg_S	30.097	11.348	15705	5921.57	1.7	277036	1044.56	126.147	0.139	<5	No_can	Can_Aut	No_ro	0.111	Aut_pers	M_frag	M_peq	B_rep	MA_frag	MA_den_P	MA_longB	F_Mcomp	A_inun	A_den_B
Neg_PCR	MAT_Pos	400_MIN	VP	2_EA	No_V	Si_IB	Neg_A	Neg_S	30.097	11.348	15705	5921.57	1.7	277036	1044.56	126.147	0.139	<5	No_can	Can_Aut	No_ro	0.111	Aut_pers	M_frag	M_peq	B_rep	MA_frag	MA_den_P	MA_longB	F_Mcomp	A_inun	A_den_B
Neg_PCR	MAT_Pos	800_TAR	VS	2_EA	No_V	Si_IB	Neg_A	Neg_S	30.097	11.348	15705	5921.57	1.7	277036	1044.56	126.147	0.139	<5	No_can	Can_Aut	No_ro	0.111	Aut_pers	M_frag	M_peq	B_rep	MA_frag	MA_den_P	MA_longB	F_Mcomp	A_inun	A_den_B
Neg_PCR	MAT_Pos	100_TAR	VS	3_EA	No_V	Si_IB	Neg_A	Neg_S	30.097	11.348	15705	5921.57	1.7	277036	1044.56	126.147	0.139	<5	No_can	Can_Aut	No_ro	0.111	Aut_pers	M_frag	M_peq	B_rep	MA_frag	MA_den_P	MA_longB	F_Mcomp	A_inun	A_den_B
Neg_PCR	MAT_Pos	800_MIN	VS	4_EA	No_V	Si_IB	Neg_A	Neg_S	30.097	11.348	15705	5921.57	1.7	277036	1044.56	126.147	0.139	<5	No_can	Can_Aut	No_ro	0.111	Aut_pers	M_frag	M_peq	B_rep	MA_frag	MA_den_P	MA_longB	F_Mcomp	A_inun	A_den_B
Neg_PCR	MAT_Pos	400_Mix	VS	3_EA	No_V	Si_IB	Neg_A	Neg_S	30.097	11.348	15705	5921.57	1.7	277036	1044.56	126.147	0.139	<5	No_can	Can_Aut	No_ro	0.111	Aut_pers	M_frag	M_peq	B_rep	MA_frag	MA_den_P	MA_longB	F_Mcomp	A_inun	A_den_B
Neg_PCR	MAT_Pos	400_MIN	VP	3_EA	No_V	Si_IB	Neg_A	Neg_S	30.097	11.348	15705	5921.57	1.7	277036	1044.56	126.147	0.139	<5	No_can	Can_Aut	No_ro	0.111	Aut_pers	M_frag	M_peq	B_rep	MA_frag	MA_den_P	MA_longB	F_Mcomp	A_inun	A_den_B
Neg_PCR	MAT_Pos	400_MIN	VS	2_EA	No_V	Si_IB	Neg_A	Neg_S	30.097	11.348	15705	5921.57	1.7	277036	1044.56	126.147	0.139	<5	No_can	Can_Aut	No_ro	0.111	Aut_pers	M_frag	M_peq	B_rep	MA_frag	MA_den_P	MA_longB	F_Mcomp	A_inun	A_den_B
Neg_PCR	MAT_Pos	200_TAR	VS	3_EA	No_V	Si_IB	Neg_A	Neg_S	30.097	11.348	15705	5921.57	1.7	277036	1044.56	126.147	0.139	<5	No_can	Can_Aut	No_ro	0.111	Aut_pers	M_frag	M_peq	B_rep	MA_frag	MA_den_P	MA_longB	F_Mcomp	A_inun	A_den_B
Neg_PCR	MAT_Pos	800_TAR	VP	3_EA	No_V	Si_IB	Neg_A	Neg_S	30.097	11.348	15705	5921.57	1.7	277036	1044.56	126.147	0.139	<5	No_can	Can_Aut	No_ro	0.111	Aut_pers	M_frag	M_peq	B_rep	MA_frag	MA_den_P	MA_longB	F_Mcomp	A_inun	A_den_B
Neg_PCR	MAT_Pos	800_TAR	VP	4_EA	No_V	Si_IB	Neg_A	Neg_S	30.097	11.348	15705	5921.57	1.7	277036	1044.56	126.147	0.139	<5	No_can	Can_Aut	No_ro	0.111	Aut_pers	M_frag	M_peq	B_rep	MA_frag	MA_den_P	MA_longB	F_Mcomp	A_inun	A_den_B
Neg_PCR	MAT_Pos	100_TAR	VS	3_EA	No_V	Si_IB	Neg_A	Neg_S	30.097	11.348	15705	5921.57	1.7	277036	1044.56	126.147	0.139	<5	No_can	Can_Aut	No_ro	0.111	Aut_pers	M_frag	M_peq	B_rep	MA_frag	MA_den_P	MA_longB	F_Mcomp	A_inun	A_den_B
Neg_PCR	MAT_Pos	800_TAR	VS	3_EA	No_V	Si_IB	Neg_A	Neg_S	30.097	11.348	15705	5921.57	1.7	277036	1044.56	126.147	0.139	<5	No_can	Can_Aut	No_ro	0.111	Aut_pers	M_frag	M_peq	B_rep	MA_frag	MA_den_P	MA_longB	F_Mcomp	A_inun	A_den_B
Neg_PCR	MAT_Pos	400_MIN	VS	2_EA	No_V	Si_IB	Neg_A	Neg_S	30.097	11.348	15705	5921.57	1.7	277036	1044.56	126.147	0.139	<5	No_can	Can_Aut	No_ro	0.111	Aut_pers	M_frag	M_peq	B_rep	MA_frag	MA_den_P	MA_longB	F_Mcomp	A_inun	A_den_B
Neg_PCR	MAT_Pos	200_TAR	VP	3_EA	No_V	Si_IB	Neg_A	Neg_S	30.097	11.348	15705	5921.57	1.7	277036	1044.56	126.147	0.139	<5	No_can	Can_Aut	No_ro	0.111	Aut_pers	M_frag	M_peq	B_rep	MA_frag	MA_den_P	MA_longB	F_Mcomp	A_inun	A_den_B
Neg_PCR	MAT_Pos	1600_TAR	ND_ER	ND_EA	No_V	Si_IB	Neg_A	Neg_S	30.097	11.348	15705	5921.57	1.7	277036	1044.56	126.147	0.139	<5	No_can	Can_Aut	No_ro	0.111	Aut_pers	M_frag	M_peq	B_rep	MA_frag	MA_den_P	MA_longB	F_Mcomp	A_inun	A_den_B
Neg_PCR	MAT_Pos	100_Mix	VP	2_EA	No_V	Si_IB	Neg_A	Neg_S	30.097	11.348	15705	5921.57	1.7	277036	1044.56	126.147	0.139	<5	No_can	Can_Aut	No_ro	0.111	Aut_pers	M_frag	M_peq	B_rep	MA_frag	MA_den_P	MA_longB	F_Mcomp	A_inun	A_den_B
Neg_PCR	MAT_Pos	100_BAL	VP	4_EA	No_V	Si_IB	Neg_A	Neg_S	30.097	11.348	15705	5921.57	1.7	277036	1044.56	126.147	0.139	<5	No_can	Can_Aut	No_ro	0.111	Aut_pers	M_frag	M_peq	B_rep	MA_frag	MA_den_P	MA_longB	F_Mcomp	A_inun	A_den_B
Neg_PCR	MAT_Pos	100_TAR	VP	3_EA	No_V	Si_IB	Neg_A	Neg_S	30.097	11.348	15705	5921.57	1.7	277036	1044.56	126.147	0.139	<5	No_can	Can_Aut	No_ro	0.111	Aut_pers	M_frag	M_peq	B_rep	MA_frag	MA_den_P	MA_longB	F_Mcomp	A_inun	A_den_B
Neg_PCR	MAT_Pos	100_Mix	VP	4_EA	No_V	Si_IB	Neg_A	Neg_S	30.097	11.348	15705	5921.57	1.7	277036	1044.56	126.147	0.139	<5	No_can	Can_Aut	No_ro	0.111	Aut_pers	M_frag	M_peq	B_rep	MA_frag	MA_den_P	MA_longB	F_Mcomp	A_inun	A_den_B
Neg_PCR	MAT_Pos	400_TAR	VP	4_EA	No_V	Si_IB	Neg_A	Neg_S	30.097	11.348	15705	5921.57	1.7	277036	1044.56	126.147	0.139	<5	No_can	Can_Aut	No_ro	0.111	Aut_pers	M_frag	M_peq	B_rep	MA_frag	MA_den_P	MA_longB	F_Mcomp	A_inun	A_den_B
Neg_PCR	MAT_Pos	800_TAR	VP	3_EA	No_V	Si_IB	Neg_A	Neg_S	30.097	11.348	15705	5921.57	1.7	277036	1044.56	126.147	0.139	<5	No_can	Can_Aut	No_ro	0.111	Aut_pers	M_frag	M_peq	B_rep	MA_frag	MA_den_P	MA_longB	F_Mcomp	A_inun	A_den_B
Neg_PCR	MAT_Neg	Neg_SG	VP	3_EA	No_V	Si_IB	Neg_A	Neg_S	30.097	11.348	15705	5921.57	1.7	277036	1044.56	126.147	0.139	<5	No_can	Can_Aut	No_ro	0.111	Aut_pers	M_frag	M_peq	B_rep	MA_frag	MA_den_P	MA_longB	F_Mcomp	A_inun	A_den_B
Neg_PCR	MAT_Pos	400_TAR	VP	3_EA	No_V	Si_IB	Neg_A	Neg_S	30.097	11.348	15705	5921.57	1.7	277036	1044.56	126.147	0.139	<5	No_can	Can_Aut	No_ro	0.111	Aut_pers	M_frag	M_peq	B_rep	MA_frag	MA_den_P	MA_longB	F_Mcomp	A_inun	A_den_B
Neg_PCR	MAT_Pos	800_MIN	VP	2_EA	No_V	Si_IB	Neg_A	Neg_S	30.097	11.348	15705	5921.57	1.7	277036	1044.56	126.147	0.139	<5	No_can	Can_Aut	No_ro	0.111	Aut_pers	M_frag	M_peq	B_rep	MA_frag	MA_den_P	MA_longB	F_Mcomp	A_inun	A_den_B
Neg_PCR	MAT_Pos	400_Mix	VP	3_EA	No_V	Si_IB	Neg_A	Neg_S	30.097	11.348	15705	5921.57	1.7	277036	1044.56	126.147	0.139	<5	No_can	Can_Aut	No_ro	0.111	Aut_pers	M_frag	M_peq	B_rep	MA_frag	MA_den_P	MA_longB	F_Mcomp	A_inun	A_den_B
Neg_PCR	MAT_Pos	1600_TAR	VP	3_EA	No_V	Si_IB	Neg_A	Neg_S	30.097	11.348	15705	5921.57	1.7	277036	1044.56	126.147	0.139	<5	No_can	Can_Aut	No_ro	0.111	Aut_pers	M_frag	M_peq	B_rep	MA_frag	MA_den_P	MA_longB	F_Mcomp	A_inun	A_den_B
Neg_PCR	MAT_Pos	100_Mix	VP	5_EA	No_V	Si_IB	Neg_A	Neg_S	30.097	11.348	15705	5921.57	1.7	277036	1044.56	126.147	0.139	<5	No_can	Can_Aut	No_ro	0.111	Aut_pers	M_frag	M_peq	B_rep	MA_frag	MA_den_P	MA_longB	F_Mcomp	A_inun	A_den_B
Neg_PCR	MAT_Neg	Neg_SG	VS	5_EA	No_V	Si_IB	Neg_A	Neg_S	30.097	11.348	15705	5921.57	1.7	277036	1044.56	126.147	0.139	<5	No_can	Can_Aut	No_ro	0.111	Aut_pers	M_frag	M_peq	B_rep	MA_frag	MA_den_P	MA_longB	F_Mcomp	A_inun	A_den_B
Neg_PCR	MAT_Neg	Neg_SG	VP	3_EA	No_V	Si_IB	Neg_A	Neg_S	30.097	11.348	15705	5921.57	1.7	277036	1044.56	126.147	0.139	<5	No_can	Can_Aut	No_ro	0.111	Aut_pers	M_frag	M_peq	B_rep	MA_frag	MA_den_P	MA_longB	F_Mcomp	A_inun	A_den_B
Neg_PCR	MAT_Neg	Neg_SG	VP	3_EA	No_V	Si_IB	Neg_A	Neg_S	30.097	11.348	15705	5921.57	1.7	277036	1044.56	126.147	0.139	<5	No_can	Can_Aut	No_ro	0.111	Aut_pers	M_frag	M_peq	B_rep	MA_frag	MA_den_P	MA_longB	F_Mcomp	A_inun	A_den_B
Neg_PCR	MAT_Neg	Neg_SG	VP	2_EA	No_V	Si_IB	Neg_A	Neg_S	30.097	11.348	15705	5921.57	1.7	277036	1044.56	126.147	0.139	<5	No_can	Can_Aut	No_ro	0.111	Aut_pers	M_frag	M_peq	B_rep	MA_frag	MA_den_P	MA_longB	F_Mcomp	A_inun	A_den_B
Neg_PCR	MAT_Pos	100_TAR	VP	3_EA	No_V	Si_IB	Neg_A	Neg_S	30.097	11.348	15705	5921.57	1.7	277036	1044.56	126.147	0.139	<5	No_can	Can_Aut	No_ro	0.111	Aut_pers	M_frag	M_peq	B_rep	MA_frag	MA_den_P	MA_longB	F_Mcomp	A_inun	A_den_B
Neg_PCR	MAT_Pos	100_Mix	VP	4_EA	No_V	Si_IB	Neg_A	Neg_S	30.097	11.348	15705	5921.57	1.7	277036	1044.56	126.147	0.139	<5	No_can	Can_Aut	No_ro	0.111	Aut_pers	M_frag	M_peq	B_rep	MA_frag	MA_den_P	MA_longB	F_Mcomp	A_inun	A_den_B
Neg_PCR	MAT_Pos	400_MIN	VP	2_EA	No_V	Si_IB	Neg_A	Neg_S	30.097	11.348	15705	5921.57	1.7	277036	1044.56	126.147	0.139	<5	No_can	Can_Aut	No_ro	0.111	Aut_pers	M_frag	M_peq	B_rep	MA_frag	MA_den_P	MA_longB	F_Mcomp	A_inun	A_den_B
Neg_PCR	MAT_Pos	100_TAR	VP	4_EA	No_V	Si_IB	Neg_A	Neg_S	30.097	11.348	15705	5921.57	1.7	277036	1044.56	126.147	0.139	<5	No_can	Can_Aut	No_ro	0.111	Aut_pers	M_frag	M_peq	B_rep	MA_frag	MA_den_P	MA_longB	F_Mcomp	A_inun	A_den_B
Neg_PCR	MAT_Neg	Neg_SG	VP	4_EA	No_V	Si_IB	Neg_A	Neg_S	30.097	11.348	15705	5921.57	1.7	277036	1044.56	126.147	0.139	<5	No_can	Can_Aut	No_ro	0.111	Aut_pers	M_frag	M_peq	B_rep	MA_frag	MA_den_P	MA_longB	F_Mcomp	A_inun	A_den_B
Neg_PCR	MAT_Pos	100_MIN	VP	2_EA	No_V	Si_IB	Neg_A	Neg_S	30.097	11.348	15705	5921.57	1.7	277036	1044.56	126.147	0.139	<5	No_can	Can_Aut	No_ro	0.111	Aut_pers	M_frag	M_peq	B_rep	MA_frag	MA_den_P	MA_longB	F_Mcomp	A_inun	A_den_B
Neg_PCR	MAT_Pos	200_Mix	HL	2_EA	No_V	Si_IB	Neg_A	Neg_S	44.224	32.747	5566	4121.51	28.989	135918	1006.45	51.046	0.062	<3	No_can	MX_prr	No_ro	0.009	Ict_pers	Frag	Peq	M_rep	A_frag	A_den_P	A_longB	F_comp	A_inun	A_den_B
Neg_PCR	MAT_Pos	400_MIN	HL	2_EA	No_V	Si_IB	Neg_A	Neg_S	44.224	32.747	5566	4121.51	28.989	135918	1006.45	51.046	0.062	<3	No_can	MX_prr	No_ro	0.009	Ict_pers	Frag	Peq	M_rep	A_frag	A_den_P	A_longB	F_comp	A_inun	A_den_B
L_Borg	MAT_Pos	200_Mix	ND_ER	ND_EA	No_V	Si_IB	Neg_A	Neg_S	44.224	32.747	5566	4121.51	28.989	135918	1006.45	51.046	0.062	<3	No_can	MX_prr	No_ro	0.009	Ict_pers	Frag	Peq	M_rep	A_frag	A_den_P	A_longB	F_comp	A_inun	A_den_B
Neg_PCR	MAT_Pos	200_Mix	HL	2_EA	No_V	Si_IB	Neg_A	Neg_S	44.224	32.747	5566	4121.51	28.989	135918	1006.45	51.046	0.062	<3	No_can	MX_prr	No_ro	0.009	Ict_pers	Frag	Peq	M_rep	A_frag	A_den_P	A_longB	F_comp	A_inun	A_den_B
Neg_PCR	MAT_Pos	400_TAR	HL	2_EA	No_V	Si_IB	Neg_A	Neg_S	44.224	32.747	5566	4121.51	28.989	135918	1006.45	51.046	0.062	<3	No_can	MX_prr	No_ro	0.009	Ict_pers	Frag	Peq	M_rep	A_frag	A_den_P	A_longB	F_comp	A_inun	A_den_B
Neg_PCR	MAT_Pos	200_Mix	HL	2_EA	No_V	Si_IB	Neg_A	Neg_S	44.224	32.747	5566	4121.51	28.989	135918	1006.45	51.046	0.062	<3	No_can	MX_prr	No_ro	0.009	Ict_pers	Frag	Peq	M_rep	A_frag	A_den_P	A_longB	F_comp	A_inun	A_den_B
Neg_PCR	MAT_Pos	1600_MIN	HL	2_EA	No_V	Si_IB	Neg_A	Neg_S	44.224	32.747	5566	4121.51	28.989	135918	1006.45	51.046	0.062	<3	No_can	MX_prr	No_ro	0.009	Ict_pers	Frag	Peq	M_rep	A_frag	A_den_P	A_longB	F_comp	A_inun	A_den_B
L_Borg	MAT_Pos	200_MIN	HL	2_EA	No_V	Si_IB	Neg_A	Neg_S	44.224	32.747	5566	4121.51	28.989	135918	1006.45	51.046	0.062	<3	No_can	MX_prr	No_ro	0.009	Ict_pers	Frag	Peq	M_rep	A_frag	A_den_P	A_longB	F_comp	A_inun	A_den_B
Neg_PCR	MAT_Pos	100_Mix	HL	2_EA	No_V	Si_IB	Neg_A	Neg_S	44.224	32.747	5566	4121.51	28.989	135918	1006.45	51.046	0.062	<3	No_can	MX_prr	No_ro	0.009	Ict_pers	Frag	Peq	M_rep	A_frag	A_den_P	A_longB	F_comp	A_inun	A_den_B
Neg_PCR	MAT_Pos	400_BAL	HL	2_EA	No_V	Si_IB	Neg_A	Neg_S	44.224	32.747	5566	4121.51	28.989	135918	1006.45	51.046	0.062	<3	No_can	MX_prr	No_ro	0.009	Ict_pers	Frag	Peq	M_rep	A_frag	A_den_P	A_longB	F_comp	A_inun	A_den_B
Neg_PCR	MAT_Pos	1600_TAR	HL	2_EA	No_V	Si_IB	Neg_A	Neg_S	44.224	32.747	5566	4121.51	28.989	135918	1006.45	51.046	0.062	<3	No_can	MX_prr	No_ro	0.009	Ict_pers	Frag	Peq	M_rep	A_frag	A_den_P	A_longB	F_comp	A_inun	A_den_B
L_Borg	MAT_Pos	800_TAR	HL	2_EA	No_V	Si_IB	Neg_A	Neg_S	44.224	32.747	5566	4121.51	28.989	135918	1006.45	51.046	0.062	<3	No_can	MX_prr	No_ro	0.009	Ict_pers	Frag	Peq	M_rep	A_frag	A_den_P	A_longB	F_comp	A_inun	A_den_B
Neg_PCR	MAT_Pos	200_BAL	HL	2_EA	No_V	Si_IB	Neg_A	Neg_S	44.224	32.747	5566	4121.51	28.989	135918	1006.45	51.046	0.062	<3	No_can	MX_prr	No_ro	0.009	Ict_pers	Frag	Peq	M_rep	A_frag	A_den_P	A_longB	F_comp	A_inun	A_den_B
Neg_PCR	MAT_Pos	200_MIN	HL	2_EA	No_V	Si_IB	Neg_A	Neg_S	44.224	32.747	5566	4121.51	28.989	135918	1006.45	51.046	0.062	<3	No_can	MX_prr	No_ro	0.009	Ict_pers	Frag	Peq	M_rep	A_frag	A_den_P	A_longB	F_comp	A_inun	A_den_B
L_Borg	MAT_Pos	800_MIN	HL	2_EA	No_V	Si_IB	Neg_A	Neg_S	44.224	32.747	5566	4121.51	28.989	135918	1006.45	51.046	0.062	<3	No_can	MX_prr	No_ro	0.009	Ict_pers	Frag	Peq	M_rep	A_frag	A_den_P	A_longB	F_comp	A_inun	A_den_B
Neg_PCR	MAT_Pos	1600_TAR	HL	2_EA	No_V	Si_IB	Neg_A	Neg_S	44.224	32.747	5566	4121.51	28.989	135918	1006.45	51.046	0.062	<3	No_can	MX_prr	No_ro	0.009	Ict_pers	Frag	Peq	M_rep	A_frag	A_den_P	A_longB	F_comp	A_inun	A_den_B
Neg_PCR	MAT_Neg	Neg_SG	ND_ER	ND_EA	No_V	Si_IB	Neg_A	Neg_S	44.224	32.747	5566	4121.51	28.989	135918	1006.45	51.046	0.062	<3	No_can	MX_prr	No_ro	0.009	Ict_pers	Frag	Peq	M_rep	A_frag	A_den_P	A_longB	F_comp	A_inun	A_den_B
Neg_PCR	MAT_Pos	200_MIN	HL	2_EA	No_V	Si_IB	Neg_A	Neg_S	44.224	32.747	5566	4121.51	28.989	135918	1006.45	51.046	0.062	<3	No_can	MX_prr	No_ro	0.009	Ict_pers	Frag	Peq	M_rep	A_frag	A_den_P	A_longB	F_comp	A_inun	A_den_B
Neg_PCR	MAT_Neg	Neg_SG	HL	1_EA	No_V	Si_IB	Neg_A	Neg_S	44.224	32.747	5566	4121.51	28.989	135918	1006.45	51.046	0.062	<3	No_can	MX_prr	No_ro	0.009	Ict_pers	Frag	Peq	M_rep	A_frag	A_den_P	A_longB	F_comp	A_inun	A_den_B
Neg_PCR	MAT_Pos	400_ICT	HL	2_EA	No_V	Si_IB	Neg_A	Neg_S	44.224	32.747	5566	4121.51	28.989	135918	1006.45	51.046	0.062	<3	No_can	MX_prr	No_ro	0.009	Ict_pers	Frag	Peq	M_rep	A_frag	A_den_P	A_longB	F_comp	A_inun	A_den_B
L_Borg	MAT_Pos	400_TAR	HL	2_EA	No_V	Si_IB	Neg_A	Neg_S	44.224	32.747	5566	4121.51	28.989	135918	1006.45	51.046	0.062	<3	No_can	MX_prr	No_ro	0.009	Ict_pers	Frag	Peq	M_rep	A_frag	A_den_P	A_longB	F_comp	A_inun	A_den_B
Neg_PCR	MAT_Pos	800_MIN	HL	2_EA	No_V	Si_IB	Neg_A	Neg_S	44.224	32.747	5566	4121.51	28.989	135918	1006.45	51.046	0.062	<3	No_can	MX_prr	No_ro	0.009	Ict_pers	Frag	Peq	M_rep	A_frag	A_den_P	A_longB	F_comp	A_inun	A_den_B
Neg_PCR	MAT_Pos	400_Mix	HL	2_EA	No_V	Si_IB	Neg_A	Neg_S	44.224	32.747	5566	4121.51	28.989	135918	1006.45	51.046	0.062	<3	No_can	MX_prr	No_ro	0.009	Ict_pers	Frag	Peq	M_rep	A_frag	A_den_P	A_longB	F_comp	A_inun	A_den_B
Neg_PCR	MAT_Pos	800_TAR	HL	2_EA	No_V	Si_IB	Neg_A	Neg_S	44.224	32.747	5566	4121.51	28.989	135918	1006.45	51.046	0.062	<3	No_can	MX_prr	No_ro	0.009	Ict_pers	Frag	Peq	M_rep	A_frag	A_den_P	A_longB	F_comp	A_inun	A_den_B
Neg_PCR	MAT_Neg	Neg_SG	HL	2_EA	No_V	Si_IB	Neg_A	Neg_S	44.224	32.747	5566	4121.51	28.989	135918	1006.45	51.046	0.062	<3	No_can	MX_prr	No_ro	0.009	Ict_pers	Frag	Peq	M_rep	A_frag	A_den_P	A_longB	F_comp	A_inun	A_den_B
Neg_PCR	MAT_Pos	800_MIN	HL	2_EA	No_V	Si_IB	Neg_A	Neg_S	44.224	32.747	5566	4121.51	28.989	135918	1006.45	51.046	0.062	<3	No_can	MX_prr	No_ro	0.009	Ict_pers	Frag	Peq	M_rep	A_frag	A_den_P	A_longB	F_comp	A_inun	A_den_B
Neg_PCR	MAT_Pos	1600_MIN	HL	2_EA	No_V	Si_IB	Neg_A	Neg_S	44.224	32.747	5566	4121.51	28.989	135918	1006.45	51.046	0.062	<3	No_can	MX_prr	No_ro	0.009	Ict_pers	Frag	Peq	M_rep	A_frag	A_den_P	A_longB	F_comp	A_inun	A_den_B
L_Borg	MAT_Pos	100_Mix	HL	2_EA	No_V	Si_IB	Neg_A	Neg_S	44.224	32.747	5566	4121.51	28.989	135918	1006.45	51.046	0.062	<3	No_can	MX_prr	No_ro	0.009	Ict_pers	Frag	Peq	M_rep	A_frag	A_den_P	A_longB	F_comp	A_inun	A_den_B
Neg_PCR	MAT_Pos	400_MIN	HL	2_EA	No_V	Si_IB	Neg_A	Neg_S	44.224	32.747	5566	4121.51	28.989	135918	1006.45	51.046	0.062	<3	No_can	MX_prr	No_ro	0.009	Ict_pers	Frag	Peq	M_rep	A_frag	A_den_P	A_longB	F_comp	A_inun	A_den_B
Neg_PCR	MAT_Pos	200_TAR	HL	2_EA	No_V	Si_IB	Neg_A	Neg_S	44.224	32.747	5566	4121.51	28.989	135918	1006.45	51.046	0.062	<3	No_can	MX_prr	No_ro	0.009	Ict_pers	Frag	Peq	M_rep	A_frag	A_den_P	A_longB	F_comp	A_inun	A_den_B
Neg_PCR	MAT_Neg	Neg_SG	HL	2_EA	No_V	Si_IB	Neg_A	Neg_S	44.224	32.747	5566	4121.51	28.989	135918	1006.45	51.046	0.062	<3	No_can	MX_prr	No_ro	0.009	Ict_pers	Frag	Peq	M_rep	A_frag	A_den_P	A_longB	F_comp	A_inun	A_den_B
L_Borg	MAT_Pos	200_TAR	HL	2_EA	No_V	Si_IB	Neg_A	Neg_S	44.224	32.747	5566	4121.51	28.989	135918	1006.45	51.046	0.062	<3	No_can	MX_prr	No_ro	0.009	Ict_pers	Frag	Peq	M_rep	A_frag	A_den_P	A_longB	F_comp	A_inun	A_den_B
Neg_PCR	MAT_Pos	400_MIN	HL	2_EA	No_V	Si_IB	Neg_A	Neg_S	44.224	32.747	5566	4121.51	28.989	135918	1006.45	51.046	0.062	<3	No_can	MX_prr	No_ro	0.009	Ict_pers	Frag	Peq	M_rep	A_frag	A_den_P	A_longB	F_comp	A_inun	A_den_B
L_Borg	MAT_Pos	200_MIN	HL	2_EA	No_V	Si_IB	Neg_A	Neg_S	44.224	32.747	5566	4121.51	28.989	135918	1006.45	51.046	0.062	<3	No_can	MX_prr	No_ro	0.009	Ict_pers	Frag	Peq	M_rep	A_frag	A_den_P	A_longB	F_comp	A_inun	A_den_B
Neg_PCR	MAT_Pos	400_MIN	HL	2_EA	No_V	Si_IB	Neg_A	Neg_S	44.224	32.747	5566	4121.51	28.989	135918	1006.45	51.046	0.062	<3	No_can	MX_prr	No_ro	0.009	Ict_pers	Frag	Peq	M_rep	A_frag	A_den_P	A_longB	F_comp	A_inun	A_den_B
L_Borg	MAT_Pos	400_TAR	HL	2_EA	No_V	Si_IB	Neg_A	Neg_S	44.224	32.747	5566	4121.51	28.989	135918	1006.45	51.046	0.062	<3	No_can	MX_prr	No_ro	0.009	Ict_pers	Frag	Peq	M_rep	A_frag	A_den_P	A_longB	F_comp	A_inun	A_den_B
Neg_PCR	MAT_Pos	100_Mix	HL	2_EA	No_V	Si_IB	Neg_A	Neg_S	44.224	32.747	5566	4121.51	28.989	135918	1006.45	51.046	0.062	<3	No_can	MX_prr	No_ro	0.009	Ict_pers	Frag	Peq	M_rep	A_frag	A_den_P	A_longB	F_comp	A_inun	A_den_B
L_Borg	MAT_Pos	800_BATA	HL	2_EA	No_V	Si_IB	Neg_A	Neg_S	44.224	32.747	5566	4121.51	28.989	135918	1006.45	51.046	0.062	<3	No_can	MX_prr	No_ro	0.009	Ict_pers	Frag	Peq	M_rep	A_frag	A_den_P	A_longB	F_comp	A_inun	A_den_B
Neg_PCR	MAT_Pos	1600_TAR	HL	2_EA	No_V	Si_IB	Neg_A	Neg_S	44.224	32.747	5566	4121.51	28.989	135918	1006.45	51.046	0.062	<3	No_can	MX_prr	No_ro	0.009	Ict_pers	Frag	Peq	M_rep	A_frag	A_den_P	A_longB	F_comp	A_inun	A_den_B
Neg_PCR	MAT_Pos	400_MIN	HL	2_EA	No_V	Si_IB	Neg_A	Neg_S	44.224	32.747	5566	4121.51	28.989	135918	1006.45	51.046	0.062	<3	No_can	MX_prr	No_ro	0.009	Ict_pers	Frag	Peq	M_rep	A_frag	A_den_P	A_longB	F_comp	A_inun	A_den_B
Neg_PCR	MAT_Pos	800_SEJ	HL	2_EA	No_V	Si_IB	Neg_A	Neg_S	44.224	32.747	5566	4121.51	28.989	135918	1006.45	51.046	0.062	<3	No_can	MX_prr	No_ro	0.009	Ict_pers	Frag	Peq	M_rep	A_frag	A_den_P	A_longB	F_comp	A_inun	A_den_B
Neg_PCR	MAT_Pos	400_BAL	HL	2_EA	No_V	Si_IB	Neg_A	Neg_S	44.224	32.747	5566	4121.51	28.989	135918	1006.45	51.046	0.062	<3	No_can	MX_prr	No_ro	0.009	Ict_pers	Frag	Peq	M_rep	A_frag	A_den_P	A_longB	F_comp	A_inun	A_den_B
L_Borg	MAT_Pos	800_MIN	HL	2_EA	No_V	Si_IB	Neg_A	Neg_S	44.224	32.747	5566	4121.51	28.989	135918	1006.45	51.046	0.062	<3	No_can	MX_prr	No_ro	0.009	Ict_pers	Frag	Peq	M_rep	A_frag	A_den_P	A_longB	F_comp	A_inun	A_den_B
Neg_PCR	MAT_Pos	800_TAR	HL	2_EA	No_V	Si_IB	Neg_A	Neg_S	44.224	32.747	5566	4121.51	28.989	135918	1006.45	51.046	0.062	<3	No_can	MX_prr	No_ro	0.009	Ict_pers	Frag	Peq	M_rep	A_frag	A_den_P	A_longB	F_comp	A_inun	A_den_B
L_Borg	MAT_Pos	200_Mix	HL	2_EA	No_V	Si_IB	Neg_A	Neg_S	44.224	32.747	5566	4121.51	28.989	135918	1006.45	51.046	0.062	<3	No_can	MX_prr	No_ro	0.009	Ict_pers	Frag	Peq	M_rep	A_frag	A_den_P	A_longB	F_comp	A_inun	A_den_B
Neg_PCR	MAT_Pos	400_MIN	HL	2_EA	No_V	Si_IB	Neg_A	Neg_S	44.224	32.747	5566	4121.51	28.989	135918	1006.45	51.046	0.062	<3	No_can	MX_prr	No_ro	0.009	Ict_pers	Frag	Peq	M_rep	A_frag	A_den_P	A_longB	F_comp	A_inun	A_den_B
Neg_PCR	MAT_Pos	400_TAR	HL	2_EA	No_V	Si_IB	Neg_A	Neg_S	44.224	32.747	5566	4121.51	28.989	135918	1006.45	51.046	0.062	<3	No_can	MX_prr	No_ro	0.009	Ict_pers	Frag	Peq	M_rep	A_frag	A_den_P	A_longB	F_comp	A_inun	A_den_B
L_Borg	MAT_Pos	400_SEJ	HL	1_EA	No_V	Si_IB	Neg_A	Neg_S	44.224	32.747	5566	4121.51	28.989	135918	1006.45	51.046	0.062	<3	No_can	MX_prr	No_ro	0.009	Ict_pers	Frag	Peq	M_rep	A_frag	A_den_P	A_longB	F_comp	A_inun	A_den_B
L_Borg	MAT_Pos	400_MIN	HL	2_EA	No_V	Si_IB	Neg_A	Neg_S	44.224	32.747	5566	4121.51	28.989	135918	1006.45	51.046	0.062	<3	No_can	MX_prr	No_ro	0.009	Ict_pers	Frag	Peq	M_rep	A_frag	A_den_P	A_longB	F_comp	A_inun	A_den_B
Neg_PCR	MAT_Pos	100_Mix	HL	2_EA	No_V	Si_IB	Neg_A	Neg_S	44.224	32.747	5566	4121.51	28.989	135918	1006.45	51.046	0.062	<3	No_can	MX_prr	No_ro	0.009	Ict_pers	Frag	Peq	M_rep	A_frag	A_den_P	A_longB	F_comp	A_inun	A_den_B
Neg_PCR	MAT_Neg	Neg_SG	HL	2_EA	No_V	Si_IB	Neg_A	Neg_S	44.224	32.747	5566	4121.51	28.989	135918	1006.45	51.046	0.062	<3	No_can	MX_prr	No_ro	0.009	Ict_pers	Frag	Peq	M_rep	A_frag	A_den_P	A_longB	F_comp	A_inun	A_den_B
Neg_PCR	MAT_Pos	400_MIN	HL	2_EA	No_V	Si_IB	Neg_A	Neg_S	44.224	32.747	5566	4121.51	28.989	135918	1006.45	51.046	0.062	<3	No_can	MX_prr	No_ro	0.009	Ict_pers	Frag	Peq	M_rep	A_frag	A_den_P	A_longB	F_comp	A_inun	A_den_B
Neg_PCR	MAT_Pos	400_TAR	HL	2_EA	No_V	Si_IB	Neg_A	Neg_S	44.224	32.747	5566	4121.51	28.989	135918	1006.45	51.046	0.062	<3	No_can	MX_prr	No_ro	0.009	Ict_pers	Frag	Peq	M_rep	A_frag	A_den_P	A_longB	F_comp	A_inun	A_den_B
Neg_PCR	MAT_Pos	100_TAR	VS	3_EA	No_V	Si_IB	Neg_A	Neg_S	44.224	32.747	5566	4121.51	28.989	135918	1006.45	51.046	0.062	<3	No_can	MX_prr	No_ro	0.009	Ict_pers	Frag	Peq	M_rep	A_frag	A_den_P	A_longB	F_comp	A_inun	A_den_B
Neg_PCR	MAT_Pos	800_MIN	VS	3_EA	No_V	Si_IB	Neg_A	Neg_S	44.224	32.747	5566	4121.51	28.989	135918	1006.45	51.046	0.062	<3	No_can	MX_prr	No_ro	0.009	Ict_pers	Frag	Peq	M_rep	A_frag	A_den_P	A_longB	F_comp	A_inun	A_den_B
Neg_PCR	MAT_Pos	400_Mix	VS	4_EA	No_V	Si_IB	Neg_A	Neg_S	44.224	32.747	5566	4121.51	28.989	135918	1006.45	51.046	0.062	<3	No_can	MX_prr	No_ro	0.009	Ict_pers	Frag	Peq	M_rep	A_frag	A_den_P	A_longB	F_comp	A_inun	A_den_B
Neg_PCR	MAT_Pos	800_BAL	VP	2_EA	No_V	Si_IB	Neg_A	Neg_S	44.224	32.747	5566	4121.51	28.989	135918	1006.45	51.046	0.062	<3	No_can	MX_prr	No_ro	0.009	Ict_pers	Frag	Peq	M_rep	A_frag	A_den_P	A_longB	F_comp	A_inun	A_den_B
Neg_PCR	MAT_Pos	100_TAR	VS	2_EA	No_V	Si_IB	Neg_A	Neg_S	44.224	32.747	5566	4121.51	28.989	135918	1006.45	51.046	0.062	<3	No_can	MX_prr	No_ro	0.009	Ict_pers	Frag	Peq	M_rep	A_frag	A_den_P	A_longB	F_comp	A_inun	A_den_B
Neg_PCR	MAT_Pos	400_TAR	VS	3_EA	No_V	Si_IB	Neg_A	Neg_S	44.224	32.747	5566	4121.51	28.989	135918	1006.45	51.046	0.062	<3	No_can	MX_prr	No_ro	0.009	Ict_pers	Frag	Peq	M_rep	A_frag	A_den_P	A_longB	F_comp	A_inun	A_den_B
Neg_PCR	MAT_Pos	200_BAL	VS	4_EA	No_V	Si_IB	Neg_A	Neg_S	44.224	32.747	5566	4121.51	28.989	135918	1006.45	51.046	0.062	<3	No_can	MX_prr	No_ro	0.009	Ict_pers	Frag	Peq	M_rep	A_frag	A_den_P	A_longB	F_comp	A_inun	A_den_B
Neg_PCR	MAT_Pos	400_BAL	VP	4_EA	No_V	Si_IB	Neg_A	Neg_S	44.224	32.747	5566	4121.51	28.989	135918	1006.45	51.046	0.062	<3	No_can	MX_prr	No_ro	0.009	Ict_pers	Frag	Peq	M_rep	A_frag	A_den_P	A_longB	F_comp	A_inun	A_den_B
Neg_PCR	MAT_Pos	400_Mix	VS	3_EA	No_V	Si_IB	Neg_A	Neg_S	44.224	32.747	5566	4121.51	28.989	135918	1006.45	51.046	0.062	<3	No_can	MX_prr	No_ro	0.009	Ict_pers	Frag	Peq	M_rep	A_frag	A_den_P	A_longB	F_comp	A_inun	A_den_B
Neg_PCR	MAT_Pos	800_MIN	VS	3_EA	No_V	Si_IB	Neg_A	Neg_S	44.224	32.747	5566	4121.51	28.989	135918	1006.45	51.046	0.062	<3	No_can	MX_prr	No_ro	0.009	Ict_pers	Frag	Peq	M_rep	A_frag	A_den_P	A_longB	F_comp	A_inun	A_den_B
Neg_PCR	MAT_Pos	200_BAL	VS	3_EA	No_V	Si_IB	Neg_A	Neg_S	44.224	32.747	5566	4121.51	28.989	135918	1006.45	51.046	0.062	<3	No_can	MX_prr	No_ro	0.009	Ict_pers	Frag	Peq	M_rep	A_frag	A_den_P	A_longB	F_comp	A_inun	A_den_B
Neg_PCR	MAT_Pos	400_MIN	VS	3_EA	No_V	Si_IB	Neg_A	Neg_S	44.224	32.747	5566	4121.51	28.989	135918	1006.45	51.046	0.062	<3	No_can	MX_prr	No_ro	0.009	Ict_pers	Frag	Peq	M_rep	A_frag	A_den_P	A_longB	F_comp	A_inun	A_den_B
Neg_PCR	MAT_Pos	800_BAL	VS	3_EA	No_V	Si_IB	Neg_A	Neg_S	44.224	32.747	5566	4121.51	28.989	135918	1006.45	51.046	0.062	<3	No_can	MX_prr	No_ro	0.009	Ict_pers	Frag	Peq	M_rep	A_frag	A_den_P	A_longB	F_comp	A_inun	A_den_B
Neg_PCR	MAT_Pos	400_BAL	VS	3_EA	No_V	Si_IB	Neg_A	Neg_S	44.224	32.747	5566	4121.51	28.989	135918	1006.45	51.046	0.062	<3	No_can	MX_prr	No_ro	0.009	Ict_pers	Frag	Peq	M_rep	A_frag	A_den_P	A_longB	F_comp	A_inun	A_den_B
Neg_PCR	MAT_Pos	800_BAL	VS	4_EA	No_V	Si_IB	Neg_A	Neg_S	44.224	32.747	5566	4121.51	28.989	135918	1006.45	51.046	0.062	<3	No_can	MX_prr	No_ro	0.009	Ict_pers	Frag	Peq	M_rep	A_frag	A_den_P	A_longB	F_comp	A_inun	A_den_B
Neg_PCR	MAT_Pos	400_Mix	VS	2_EA	No_V	Si_IB	Neg_A	Neg_S	44.224	32.747	5566	4121.51	28.989	135918	1006.45	51.046	0.062	<3	No_can	MX_prr	No_ro	0.009	Ict_pers	Frag	Peq	M_rep	A_frag	A_den_P	A_longB	F_comp	A_inun	A_den_B
Neg_PCR	MAT_Pos	800_MIN	VS	3_EA	No_V	Si_IB	Neg_A	Neg_S	44.224	32.747	5566	4121.51	28.989	135918	1006.45	51.046	0.062	<3	No_can	MX_prr	No_ro	0.009	Ict_pers	Frag	Peq	M_rep	A_frag	A_den_P	A_longB	F_comp	A_inun	A_den_B
Neg_PCR	MAT_Pos	200_Mix	VS	3_EA	No_V	Si_IB	Neg_A	Neg_S	44.224	32.747	5566	4121.51	28.989	135918	1006.45	51.046	0.062	<3	No_can	MX_prr	No_ro	0.009	Ict_pers	Frag	Peq	M_rep	A_frag	A_den_P	A_longB	F_comp	A_inun	A_den_B
Neg_PCR	MAT_Neg	Neg_SG	VP	4_EA	No_V	Si_IB	Neg_A	Neg_S	44.224	32.747	5566	4121.51	28.989	135918	1006.45	51.046	0.062	<3	No_can	MX_prr	No_ro	0.009	Ict_pers	Frag	Peq	M_rep	A_frag	A_den_P	A_longB	F_comp	A_inun	A_den_B
Neg_PCR	MAT_Pos	400_MIN	VS	4_EA	No_V	Si_IB	Neg_A	Neg_S	44.224	32.747	5566	4121.51	28.989	135918	1006.45	51.046	0.062	<3	No_can	MX_prr	No_ro	0.009	Ict_pers	Frag	Peq	M_rep	A_frag	A_den_P	A_longB	F_comp	A_inun	A_den_B
Neg_PCR	MAT_Pos	200_MIN	VP	3_EA	No_V	Si_IB	Neg_A	Neg_S	44.224	32.747	5566	4121.51	28.989	135918	1006.45	51.046	0.062	<3	No_can	MX_prr	No_ro	0.009	Ict_pers	Frag	Peq	M_rep	A_frag	A_den_P	A_longB	F_comp	A_inun	A_den_B
Neg_PCR	MAT_Pos	800_TAR	VS	4_EA	No_V	Si_IB	Neg_A	Neg_S	44.224	32.747	5566	4121.51	28.989	135918	1006.45	51.046	0.062	<3	No_can	MX_prr	No_ro	0.009	Ict_pers	Frag	Peq	M_rep	A_frag	A_den_P	A_longB	F_comp	A_inun	A_den_B
Neg_PCR	MAT_Pos	200_Mix	VP	4_EA	No_V	Si_IB	Neg_A	Neg_S	44.224	32.747	5566	4121.51	28.989	135918	1006.45	51.046	0.062	<3	No_can	MX_prr	No_ro	0.009	Ict_pers	Frag	Peq	M_rep	A_frag	A_den_P	A_longB	F_comp	A_inun	A_den_B
Neg_PCR	MAT_Pos	200_Mix	VP	5_EA	No_V	Si_IB	Neg_A	Neg_S	44.224	32.747	5566	4121.51	28.989	135918	1006.45	51.046	0.062	<3	No_can	MX_prr	No_ro	0.009	Ict_pers	Frag	Peq	M_rep	A_frag	A_den_P	A_longB	F_comp	A_inun	A_den_B
Neg_PCR	MAT_Pos	800_BAL	VS	3_EA	No_V	Si_IB	Neg_A	Neg_S	44.224	32.747	5566	4121.51	28.989	135918	1006.45	51.046	0.062	<3	No_can	MX_prr	No_ro	0.009	Ict_pers	Frag	Peq	M_rep	A_frag	A_den_P	A_longB	F_comp	A_inun	A_den_B
Neg_PCR	MAT_Pos	800_MIN	VP	4_EA	No_V	Si_IB	Neg_A	Neg_S	44.224	32.747	5566	4121.51	28.989	135918	1006.45	51.046	0.062	<3	No_can	MX_prr	No_ro	0.009	Ict_pers	Frag	Peq	M_rep	A_frag	A_den_P	A_longB	F_comp	A_inun	A_den_B
Neg_PCR	MAT_Pos	400_MIN	VP	2_EA	No_V	Si_IB	Neg_A	Neg_S	44.224	32.747	5566	4121.51	28.989	135918	1006.45	51.046	0.062	<3	No_can	MX_prr	No_ro	0.009	Ict_pers	Frag	Peq	M_rep	A_frag	A_den_P	A_longB	F_comp	A_inun	A_den_B
Neg_PCR	MAT_Pos	800_Mix	VS	2_EA	No_V	Si_IB	Neg_A	Neg_S	44.224	32.747	5566	4121.51	28.989	135918	1006.45	51.046	0.062	<3	No_can	MX_prr	No_ro	0.009	Ict_pers	Frag	Peq	M_rep	A_frag	A_den_P	A_longB	F_comp	A_inun	A_den_B
Neg_PCR	MAT_Pos	400_MIN	VP	3_EA	No_V	Si_IB	Neg_A	Neg_S	44.224	32.747	5566	4121.51	28.989	135918	1006.45	51.046	0.062	<3	No_can	MX_prr	No_ro	0.009	Ict_pers	Frag	Peq	M_rep	A_frag	A_den_P	A_longB	F_comp	A_inun	A_den_B
Neg_PCR	MAT_Neg	Neg_SG	VP	4_EA	No_V	Si_IB	Neg_A	Neg_S	44.224	32.747	5566	4121.51	28.989	135918	1006.45	51.046	0.062	<3	No_can	MX_prr	No_ro	0.009	Ict_pers	Frag	Peq	M_rep	A_frag	A_den_P	A_longB	F_comp	A_inun	A_den_B
Neg_PCR	MAT_Neg	Neg_SG	VP	2_EA	No_V	Si_IB	Neg_A	Neg_S	44.224	32.747	5566	4121.51	28.989	135918	1006.45	51.046	0.062	<3	No_can	MX_prr	No_ro	0.009	Ict_pers	Frag	Peq	M_rep	A_frag	A_den_P	A_longB	F_comp	A_inun	A_den_B
Neg_PCR	MAT_Pos	200_Mix	VP	4_EA	No_V	Si_IB	Neg_A	Neg_S	44.224	32.747	5566	4121.51	28.989	135918	1006.45	51.046	0.062	<3	No_can	MX_prr	No_ro	0.009	Ict_pers	Frag	Peq	M_rep	A_frag	A_den_P	A_longB	F_comp	A_inun	A_den_B
Neg_PCR	MAT_Pos	200_TAR	VP	4_EA	No_V	Si_IB	Neg_A	Neg_S	44.224	32.747	5566	4121.51	28.989	135918	1006.45	51.046	0.062	<3	No_can	MX_prr	No_ro	0.009	Ict_pers	Frag	Peq	M_rep	A_frag	A_den_P	A_longB	F_comp	A_inun	A_den_B
Neg_PCR	MAT_Neg	Neg_SG	VP	4_EA	No_V	Si_IB	Neg_A	Neg_S	44.224	32.747	5566	4121.51	28.989	135918	1006.45	51.046	0.062	<3	No_can	MX_prr	No_ro	0.009	Ict_pers	Frag	Peq	M_rep	A_frag	A_den_P	A_longB	F_comp	A_inun	A_den_B
Neg_PCR	MAT_Neg	Neg_SG	VP	4_EA	No_V	Si_IB	Neg_A	Neg_S	44.224	32.747	5566	4121.51	28.989	135918	1006.45	51.046	0.062	<3	No_can	MX_prr	No_ro	0.009	Ict_pers	Frag	Peq	M_rep	A_frag	A_den_P	A_longB	F_comp	A_inun	A_den_B
Neg_PCR	MAT_Pos	800_MIN	VP	5_EA	No_V	Si_IB	Neg_A	Neg_S	44.224	32.747	5566	4121.51	28.989	135918	1006.45	51.046	0.062	<3	No_can	MX_prr	No_ro	0.009	Ict_pers	Frag	Peq	M_rep	A_frag	A_den_P	A_longB	F_comp	A_inun	A_den_B
Neg_PCR	MAT_Pos	100_TAR	VP	4_EA	No_V	Si_IB	Neg_A	Neg_S	44.224	32.747	5566	4121.51	28.989	135918	1006.45	51.046	0.062	<3	No_can	MX_prr	No_ro	0.009	Ict_pers	Frag	Peq	M_rep	A_frag	A_den_P	A_longB	F_comp	A_inun	A_den_B
Neg_PCR	MAT_Pos	200_TAR	VP	3_EA	No_V	Si_IB	Neg_A	Neg_S	44.224	32.747	5566	4121.51	28.989	135918	1006.45	51.046	0.062	<3	No_can	MX_prr	No_ro	0.009	Ict_pers	Frag	Peq	M_rep	A_frag	A_den_P	A_longB	F_comp	A_inun	A_den_B
Neg_PCR	MAT_Pos	100_TAR	Toro	2_EA	No_V	Si_IB	Neg_A	Neg_S	44.224	32.747	5566	4121.51	28.989	135918	1006.45	51.046	0.062	<3	No_can	MX_prr	No_ro	0.009	Ict_pers	Frag	Peq	M_rep	A_frag	A_den_P	A_longB	F_comp	A_inun	A_den_B
Neg_PCR	MAT_Neg	Neg_SG	HL	1_EA	No_V	Si_IB	Neg_A	Neg_S	44.224	32.747	5566	4121.51	28.989	135918	1006.45	51.046	0.062	<3	No_can	MX_prr	No_ro	0.009	Ict_pers	Frag	Peq	M_rep	A_frag	A_den_P	A_longB	F_comp	A_inun	A_den_B
Neg_PCR	MAT_Neg	Neg_SG	HL	1_EA	No_V	Si_IB	Neg_A	Neg_S	44.224	32.747	5566	4121.51	28.989	135918	1006.45	51.046	0.062	<3	No_can	MX_prr	No_ro	0.009	Ict_pers	Frag	Peq	M_rep	A_frag	A_den_P	A_longB	F_comp	A_inun	A_den_B
Neg_PCR	MAT_Pos	100_BAL	HL	1_EA	No_V	Si_IB	Neg_A	Neg_S	44.224	32.747	5566	4121.51	28.989	135918	1006.45	51.046	0.062	<3	No_can	MX_prr	No_ro	0.009	Ict_pers	Frag	Peq	M_rep	A_frag	A_den_P	A_longB	F_comp	A_inun	A_den_B
Neg_PCR	MAT_Neg	Neg_SG	CH	1_EA	No_V	Si_IB	Neg_A	Neg_S	44.224	32.747	5566	4121.51	28.989	135918	1006.45	51.046	0.062	<3	No_can	MX_prr	No_ro	0.009	Ict_pers	Frag	Peq	M_rep	A_frag	A_den_P	A_longB	F_comp	A_inun	A_den_B
Neg_PCR	MAT_Neg	Neg_SG	CH	1_EA	No_V	Si_IB	Neg_A	Neg_S	44.224	32.747	5566	4121.51	28.989	135918	1006.45	51.046	0.062	<3	No_can	MX_prr	No_ro	0.009	Ict_pers	Frag	Peq	M_rep	A_frag	A_den_P	A_longB	F_comp	A_inun	A_den_B
Neg_PCR	MAT_Pos	400_BAL	HL	1_EA	No_V	Si_IB	Neg_A	Neg_S	44.224	32.747	5566	4121.51	28.989	135918	1006.45	51.046	0.062	<3	No_can	MX_prr	No_ro	0.009	Ict_pers	Frag	Peq	M_rep	A_frag	A_den_P	A_longB	F_comp	A_inun	A_den_B
Neg_PCR	MAT_Neg	Neg_SG	HL	1_EA	No_V	Si_IB	Neg_A	Neg_S	44.224	32.747	5566	4121.51	28.989	135918	1006.45	51.046	0.062	<3	No_can	MX_prr	No_ro	0.009	Ict_pers	Frag	Peq	M_rep	A_frag	A_den_P	A_longB	F_comp	A_inun	A_den_B
Neg_PCR	MAT_Pos	1600_MIN	HL	1_EA	No_V	Si_IB	Neg_A	Neg_S	44.224	32.747	5566	4121.51	28.989	135918	1006.45	51.046	0.062	<3	No_can	MX_prr	No_ro	0.009	Ict_pers	Frag	Peq	M_rep	A_frag	A_den_P	A_longB	F_comp	A_inun	A_den_B
Neg_PCR	MAT_Neg	Neg_SG	CH	1_EA	No_V	Si_IB	Neg_A	Neg_S	44.224	32.747	5566	4121.51	28.989	135918	1006.45	51.046	0.062	<3	No_can	MX_prr	No_ro	0.009	Ict_pers	Frag	Peq	M_rep	A_frag	A_den_P	A_longB	F_comp	A_inun	A_den_B
Neg_PCR	MAT_Neg	Neg_SG	HL	1_EA	No_V	Si_IB	Neg_A	Neg_S	44.224	32.747	5566	4121.51	28.989	135918	1006.45	51.046	0.062	<3	No_can	MX_prr	No_ro	0.009	Ict_pers	Frag	Peq	M_rep	A_frag	A_den_P	A_longB	F_comp	A_inun	A_den_B
Neg_PCR	MAT_Neg	Neg_SG	VS	4_EA	No_V	Si_IB	P1_A	Neg_S	47.162	20.87	20622	9125.59	2.766	396665	1755.31	144.024	0.188	<7	Si_can	Neg_prr	Si_ro	0	NA_pers	M_frag	Peq	B_rep	MA_frag	MA_den_P	MA_longB	F_Mcomp	MA_inun	MA_den_B
Neg_PCR	MAT_Pos	400_BAL	VS	4_EA	No_V	Si_IB	P1_A	Neg_S	47.162	20.87	20622	9125.59	2.766	396665	1755.31	144.024	0.188	<7	Si_can	Neg_prr	Si_ro	0	NA_pers	M_frag	Peq	B_rep	MA_frag	MA_den_P	MA_longB	F_Mcomp	MA_inun	MA_den_B
Neg_PCR	MAT_Neg	Neg_SG	VS	4_EA	No_V	Si_IB	P1_A	Neg_S	47.162	20.87	20622	9125.59	2.766	396665	1755.31	144.024	0.188	<7	Si_can	Neg_prr	Si_ro	0	NA_pers	M_frag	Peq	B_rep	MA_frag	MA_den_P	MA_longB	F_Mcomp	MA_inun	MA_den_B
Neg_PCR	MAT_Pos	200_MIN	VS	4_EA	No_V	Si_IB	P1_A	Neg_S	47.162	20.87	20622	9125.59	2.766	396665	1755.31	144.024	0.188	<7	Si_can	Neg_prr	Si_ro	0	NA_pers	M_frag	Peq	B_rep	MA_frag	MA_den_P	MA_longB	F_Mcomp	MA_inun	MA_den_B
Neg_PCR	MAT_Neg	Neg_SG	VS	4_EA	No_V	Si_IB	P1_A	Neg_S	47.162	20.87	20622	9125.59	2.766	396665	1755.31	144.024	0.188	<7	Si_can	Neg_prr	Si_ro	0	NA_pers	M_frag	Peq	B_rep	MA_frag	MA_den_P	MA_longB	F_Mcomp	MA_inun	MA_den_B
Neg_PCR	MAT_Neg	Neg_SG	VS	4_EA	No_V	Si_IB	P1_A	Neg_S	47.162	20.87	20622	9125.59	2.766	396665	1755.31	144.024	0.188	<7	Si_can	Neg_prr	Si_ro	0	NA_pers	M_frag	Peq	B_rep	MA_frag	MA_den_P	MA_longB	F_Mcomp	MA_inun	MA_den_B
Neg_PCR	MAT_Pos	100_TAR	VS	4_EA	No_V	Si_IB	P1_A	Neg_S	47.162	20.87	20622	9125.59	2.766	396665	1755.31	144.024	0.188	<7	Si_can	Neg_prr	Si_ro	0	NA_pers	M_frag	Peq	B_rep	MA_frag	MA_den_P	MA_longB	F_Mcomp	MA_inun	MA_den_B
Neg_PCR	MAT_Pos	800_TAR	VS	3_EA	No_V	Si_IB	P1_A	Neg_S	47.162	20.87	20622	9125.59	2.766	396665	1755.31	144.024	0.188	<7	Si_can	Neg_prr	Si_ro	0	NA_pers	M_frag	Peq	B_rep	MA_frag	MA_den_P	MA_longB	F_Mcomp	MA_inun	MA_den_B
Neg_PCR	MAT_Pos	800_TAR	VS	4_EA	No_V	Si_IB	P1_A	Neg_S	47.162	20.87	20622	9125.59	2.766	396665	1755.31	144.024	0.188	<7	Si_can	Neg_prr	Si_ro	0	NA_pers	M_frag	Peq	B_rep	MA_frag	MA_den_P	MA_longB	F_Mcomp	MA_inun	MA_den_B
Neg_PCR	MAT_Pos	1600_TAR	VS	3_EA	No_V	Si_IB	P1_A	Neg_S	47.162	20.87	20622	9125.59	2.766	396665	1755.31	144.024	0.188	<7	Si_can	Neg_prr	Si_ro	0	NA_pers	M_frag	Peq	B_rep	MA_frag	MA_den_P	MA_longB	F_Mcomp	MA_inun	MA_den_B
Neg_PCR	MAT_Pos	400_Mix	VS	3_EA	No_V	Si_IB	P1_A	Neg_S	47.162	20.87	20622	9125.59	2.766	396665	1755.31	144.024	0.188	<7	Si_can	Neg_prr	Si_ro	0	NA_pers	M_frag	Peq	B_rep	MA_frag	MA_den_P	MA_longB	F_Mcomp	MA_inun	MA_den_B
Neg_PCR	MAT_Pos	1600_TAR	VS	3_EA	No_V	Si_IB	P1_A	Neg_S	47.162	20.87	20622	9125.59	2.766	396665	1755.31	144.024	0.188	<7	Si_can	Neg_prr	Si_ro	0	NA_pers	M_frag	Peq	B_rep	MA_frag	MA_den_P	MA_longB	F_Mcomp	MA_inun	MA_den_B
Neg_PCR	MAT_Pos	800_MIN	CM	1_EA	No_V	Si_IB	P1_A	Neg_S	47.162	20.87	20622	9125.59	2.766	396665	1755.31	144.024	0.188	<7	Si_can	Neg_prr	Si_ro	0	NA_pers	M_frag	Peq	B_rep	MA_frag	MA_den_P	MA_longB	F_Mcomp	MA_inun	MA_den_B
Neg_PCR	MAT_Neg	Neg_SG	VS	3_EA	No_V	Si_IB	P1_A	Neg_S	47.162	20.87	20622	9125.59	2.766	396665	1755.31	144.024	0.188	<7	Si_can	Neg_prr	Si_ro	0	NA_pers	M_frag	Peq	B_rep	MA_frag	MA_den_P	MA_longB	F_Mcomp	MA_inun	MA_den_B
Neg_PCR	MAT_Pos	800_TAR	VS	3_EA	No_V	Si_IB	P1_A	Neg_S	47.162	20.87	20622	9125.59	2.766	396665	1755.31	144.024	0.188	<7	Si_can	Neg_prr	Si_ro	0	NA_pers	M_frag	Peq	B_rep	MA_frag	MA_den_P	MA_longB	F_Mcomp	MA_inun	MA_den_B
Neg_PCR	MAT_Neg	Neg_SG	VS	4_EA	No_V	Si_IB	P1_A	Neg_S	47.162	20.87	20622	9125.59	2.766	396665	1755.31	144.024	0.188	<7	Si_can	Neg_prr	Si_ro	0	NA_pers	M_frag	Peq	B_rep	MA_frag	MA_den_P	MA_longB	F_Mcomp	MA_inun	MA_den_B
Neg_PCR	MAT_Pos	200_TAR	VS	2_EA	No_V	Si_IB	P1_A	Neg_S	47.162	20.87	20622	9125.59	2.766	396665	1755.31	144.024	0.188	<7	Si_can	Neg_prr	Si_ro	0	NA_pers	M_frag	Peq	B_rep	MA_frag	MA_den_P	MA_longB	F_Mcomp	MA_inun	MA_den_B
Neg_PCR	MAT_Pos	1600_TAR	VS	4_EA	No_V	Si_IB	P1_A	Neg_S	47.162	20.87	20622	9125.59	2.766	396665	1755.31	144.024	0.188	<7	Si_can	Neg_prr	Si_ro	0	NA_pers	M_frag	Peq	B_rep	MA_frag	MA_den_P	MA_longB	F_Mcomp	MA_inun	MA_den_B
Neg_PCR	MAT_Pos	1600_TAR	VS	4_EA	No_V	Si_IB	P1_A	Neg_S	47.162	20.87	20622	9125.59	2.766	396665	1755.31	144.024	0.188	<7	Si_can	Neg_prr	Si_ro	0	NA_pers	M_frag	Peq	B_rep	MA_frag	MA_den_P	MA_longB	F_Mcomp	MA_inun	MA_den_B
Neg_PCR	MAT_Pos	200_MIN	VS	3_EA	No_V	Si_IB	P1_A	Neg_S	47.162	20.87	20622	9125.59	2.766	396665	1755.31	144.024	0.188	<7	Si_can	Neg_prr	Si_ro	0	NA_pers	M_frag	Peq	B_rep	MA_frag	MA_den_P	MA_longB	F_Mcomp	MA_inun	MA_den_B
Neg_PCR	MAT_Pos	100_TAR	VS	5_EA	No_V	Si_IB	P1_A	Neg_S	47.162	20.87	20622	9125.59	2.766	396665	1755.31	144.024	0.188	<7	Si_can	Neg_prr	Si_ro	0	NA_pers	M_frag	Peq	B_rep	MA_frag	MA_den_P	MA_longB	F_Mcomp	MA_inun	MA_den_B
Neg_PCR	MAT_Pos	1600_TAR	VS	2_EA	No_V	Si_IB	P1_A	Neg_S	47.162	20.87	20622	9125.59	2.766	396665	1755.31	144.024	0.188	<7	Si_can	Neg_prr	Si_ro	0	NA_pers	M_frag	Peq	B_rep	MA_frag	MA_den_P	MA_longB	F_Mcomp	MA_inun	MA_den_B
Neg_PCR	MAT_Pos	800_TAR	VS	3_EA	No_V	Si_IB	P1_A	Neg_S	47.162	20.87	20622	9125.59	2.766	396665	1755.31	144.024	0.188	<7	Si_can	Neg_prr	Si_ro	0	NA_pers	M_frag	Peq	B_rep	MA_frag	MA_den_P	MA_longB	F_Mcomp	MA_inun	MA_den_B
Neg_PCR	MAT_Pos	100_Mix	VS	3_EA	No_V	Si_IB	P1_A	Neg_S	47.162	20.87	20622	9125.59	2.766	396665	1755.31	144.024	0.188	<7	Si_can	Neg_prr	Si_ro	0	NA_pers	M_frag	Peq	B_rep	MA_frag	MA_den_P	MA_longB	F_Mcomp	MA_inun	MA_den_B
Neg_PCR	MAT_Pos	100_Mix	VS	3_EA	No_V	Si_IB	P1_A	Neg_S	47.162	20.87	20622	9125.59	2.766	396665	1755.31	144.024	0.188	<7	Si_can	Neg_prr	Si_ro	0	NA_pers	M_frag	Peq	B_rep	MA_frag	MA_den_P	MA_longB	F_Mcomp	MA_inun	MA_den_B
Neg_PCR	MAT_Pos	200_TAR	VS	4_EA	No_V	Si_IB	P1_A	Neg_S	47.162	20.87	20622	9125.59	2.766	396665	1755.31	144.024	0.188	<7	Si_can	Neg_prr	Si_ro	0	NA_pers	M_frag	Peq	B_rep	MA_frag	MA_den_P	MA_longB	F_Mcomp	MA_inun	MA_den_B
Neg_PCR	MAT_Pos	100_TAR	VS	3_EA	No_V	Si_IB	P1_A	Neg_S	47.162	20.87	20622	9125.59	2.766	396665	1755.31	144.024	0.188	<7	Si_can	Neg_prr	Si_ro	0	NA_pers	M_frag	Peq	B_rep	MA_frag	MA_den_P	MA_longB	F_Mcomp	MA_inun	MA_den_B
Neg_PCR	MAT_Pos	200_BAL	VS	3_EA	No_V	Si_IB	P1_A	Neg_S	47.162	20.87	20622	9125.59	2.766	396665	1755.31	144.024	0.188	<7	Si_can	Neg_prr	Si_ro	0	NA_pers	M_frag	Peq	B_rep	MA_frag	MA_den_P	MA_longB	F_Mcomp	MA_inun	MA_den_B
Neg_PCR	MAT_Pos	1600_TAR	VS	3_EA	No_V	Si_IB	P1_A	Neg_S	47.162	20.87	20622	9125.59	2.766	396665	1755.31	144.024	0.188	<7	Si_can	Neg_prr	Si_ro	0	NA_pers	M_frag	Peq	B_rep	MA_frag	MA_den_P	MA_longB	F_Mcomp	MA_inun	MA_den_B
Neg_PCR	MAT_Neg	Neg_SG	VS	3_EA	No_V	Si_IB	P1_A	Neg_S	47.162	20.87	20622	9125.59	2.766	396665	1755.31	144.024	0.188	<7	Si_can	Neg_prr	Si_ro	0	NA_pers	M_frag	Peq	B_rep	MA_frag	MA_den_P	MA_longB	F_Mcomp	MA_inun	MA_den_B
Neg_PCR	MAT_Pos	100_Mix	VS	5_EA	No_V	Si_IB	P1_A	Neg_S	47.162	20.87	20622	9125.59	2.766	396665	1755.31	144.024	0.188	<7	Si_can	Neg_prr	Si_ro	0	NA_pers	M_frag	Peq	B_rep	MA_frag	MA_den_P	MA_longB	F_Mcomp	MA_inun	MA_den_B
Neg_PCR	MAT_Neg	Neg_SG	HL	1_EA	No_V	Si_IB	P1_A	Neg_S	47.162	20.87	20622	9125.59	2.766	396665	1755.31	144.024	0.188	<7	Si_can	Neg_prr	Si_ro	0	NA_pers	M_frag	Peq	B_rep	MA_frag	MA_den_P	MA_longB	F_Mcomp	MA_inun	MA_den_B
Neg_PCR	MAT_Neg	Neg_SG	VS	4_EA	No_V	Si_IB	P1_A	Neg_S	47.162	20.87	20622	9125.59	2.766	396665	1755.31	144.024	0.188	<7	Si_can	Neg_prr	Si_ro	0	NA_pers	M_frag	Peq	B_rep	MA_frag	MA_den_P	MA_longB	F_Mcomp	MA_inun	MA_den_B
Neg_PCR	MAT_Pos	200_Mix	ND_ER	ND_EA	No_V	Si_IB	P1_A	Neg_S	47.162	20.87	20622	9125.59	2.766	396665	1755.31	144.024	0.188	<7	Si_can	Neg_prr	Si_ro	0	NA_pers	M_frag	Peq	B_rep	MA_frag	MA_den_P	MA_longB	F_Mcomp	MA_inun	MA_den_B
Neg_PCR	MAT_Pos	400_MIN	VS	4_EA	No_V	Si_IB	P1_A	Neg_S	47.162	20.87	20622	9125.59	2.766	396665	1755.31	144.024	0.188	<7	Si_can	Neg_prr	Si_ro	0	NA_pers	M_frag	Peq	B_rep	MA_frag	MA_den_P	MA_longB	F_Mcomp	MA_inun	MA_den_B
Neg_PCR	MAT_Pos	200_BAL	VS	4_EA	No_V	Si_IB	P1_A	Neg_S	47.162	20.87	20622	9125.59	2.766	396665	1755.31	144.024	0.188	<7	Si_can	Neg_prr	Si_ro	0	NA_pers	M_frag	Peq	B_rep	MA_frag	MA_den_P	MA_longB	F_Mcomp	MA_inun	MA_den_B
Neg_PCR	MAT_Pos	200_MIN	VS	3_EA	No_V	Si_IB	P1_A	Neg_S	47.162	20.87	20622	9125.59	2.766	396665	1755.31	144.024	0.188	<7	Si_can	Neg_prr	Si_ro	0	NA_pers	M_frag	Peq	B_rep	MA_frag	MA_den_P	MA_longB	F_Mcomp	MA_inun	MA_den_B
Neg_PCR	MAT_Pos	200_MIN	VS	4_EA	No_V	Si_IB	P1_A	Neg_S	47.162	20.87	20622	9125.59	2.766	396665	1755.31	144.024	0.188	<7	Si_can	Neg_prr	Si_ro	0	NA_pers	M_frag	Peq	B_rep	MA_frag	MA_den_P	MA_longB	F_Mcomp	MA_inun	MA_den_B
Neg_PCR	MAT_Pos	400_Mix	VS	3_EA	No_V	Si_IB	P1_A	Neg_S	47.162	20.87	20622	9125.59	2.766	396665	1755.31	144.024	0.188	<7	Si_can	Neg_prr	Si_ro	0	NA_pers	M_frag	Peq	B_rep	MA_frag	MA_den_P	MA_longB	F_Mcomp	MA_inun	MA_den_B
Neg_PCR	MAT_Pos	800_TAR	VS	4_EA	No_V	Si_IB	P1_A	Neg_S	47.162	20.87	20622	9125.59	2.766	396665	1755.31	144.024	0.188	<7	Si_can	Neg_prr	Si_ro	0	NA_pers	M_frag	Peq	B_rep	MA_frag	MA_den_P	MA_longB	F_Mcomp	MA_inun	MA_den_B
Neg_PCR	MAT_Pos	200_MIN	VS	3_EA	No_V	Si_IB	P1_A	Neg_S	47.162	20.87	20622	9125.59	2.766	396665	1755.31	144.024	0.188	<7	Si_can	Neg_prr	Si_ro	0	NA_pers	M_frag	Peq	B_rep	MA_frag	MA_den_P	MA_longB	F_Mcomp	MA_inun	MA_den_B
Neg_PCR	MAT_Pos	400_MIN	VS	4_EA	No_V	Si_IB	P1_A	Neg_S	47.162	20.87	20622	9125.59	2.766	396665	1755.31	144.024	0.188	<7	Si_can	Neg_prr	Si_ro	0	NA_pers	M_frag	Peq	B_rep	MA_frag	MA_den_P	MA_longB	F_Mcomp	MA_inun	MA_den_B
Neg_PCR	MAT_Neg	Neg_SG	VS	4_EA	No_V	Si_IB	P1_A	Neg_S	47.162	20.87	20622	9125.59	2.766	396665	1755.31	144.024	0.188	<7	Si_can	Neg_prr	Si_ro	0	NA_pers	M_frag	Peq	B_rep	MA_frag	MA_den_P	MA_longB	F_Mcomp	MA_inun	MA_den_B
Neg_PCR	MAT_Neg	Neg_SG	VS	3_EA	No_V	Si_IB	P1_A	Neg_S	47.162	20.87	20622	9125.59	2.766	396665	1755.31	144.024	0.188	<7	Si_can	Neg_prr	Si_ro	0	NA_pers	M_frag	Peq	B_rep	MA_frag	MA_den_P	MA_longB	F_Mcomp	MA_inun	MA_den_B
Neg_PCR	MAT_Neg	Neg_SG	CH	1_EA	No_V	Si_IB	P1_A	Neg_S	47.162	20.87	20622	9125.59	2.766	396665	1755.31	144.024	0.188	<7	Si_can	Neg_prr	Si_ro	0	NA_pers	M_frag	Peq	B_rep	MA_frag	MA_den_P	MA_longB	F_Mcomp	MA_inun	MA_den_B
Neg_PCR	MAT_Pos	200_Mix	CH	1_EA	No_V	Si_IB	P1_A	Neg_S	47.162	20.87	20622	9125.59	2.766	396665	1755.31	144.024	0.188	<7	Si_can	Neg_prr	Si_ro	0	NA_pers	M_frag	Peq	B_rep	MA_frag	MA_den_P	MA_longB	F_Mcomp	MA_inun	MA_den_B
Neg_PCR	MAT_Neg	Neg_SG	CH	1_EA	No_V	Si_IB	P1_A	Neg_S	47.162	20.87	20622	9125.59	2.766	396665	1755.31	144.024	0.188	<7	Si_can	Neg_prr	Si_ro	0	NA_pers	M_frag	Peq	B_rep	MA_frag	MA_den_P	MA_longB	F_Mcomp	MA_inun	MA_den_B
Neg_PCR	MAT_Neg	Neg_SG	CH	1_EA	No_V	Si_IB	P1_A	Neg_S	47.162	20.87	20622	9125.59	2.766	396665	1755.31	144.024	0.188	<7	Si_can	Neg_prr	Si_ro	0	NA_pers	M_frag	Peq	B_rep	MA_frag	MA_den_P	MA_longB	F_Mcomp	MA_inun	MA_den_B
Neg_PCR	MAT_Pos	100_BAL	VS	5_EA	No_V	Si_IB	P1_A	Neg_S	47.162	20.87	20622	9125.59	2.766	396665	1755.31	144.024	0.188	<7	Si_can	Neg_prr	Si_ro	0	NA_pers	M_frag	Peq	B_rep	MA_frag	MA_den_P	MA_longB	F_Mcomp	MA_inun	MA_den_B
Neg_PCR	MAT_Pos	200_TAR	VS	3_EA	No_V	Si_IB	P1_A	Neg_S	47.162	20.87	20622	9125.59	2.766	396665	1755.31	144.024	0.188	<7	Si_can	Neg_prr	Si_ro	0	NA_pers	M_frag	Peq	B_rep	MA_frag	MA_den_P	MA_longB	F_Mcomp	MA_inun	MA_den_B
Neg_PCR	MAT_Pos	100_Mix	VS	3_EA	No_V	Si_IB	P1_A	Neg_S	47.162	20.87	20622	9125.59	2.766	396665	1755.31	144.024	0.188	<7	Si_can	Neg_prr	Si_ro	0	NA_pers	M_frag	Peq	B_rep	MA_frag	MA_den_P	MA_longB	F_Mcomp	MA_inun	MA_den_B
Neg_PCR	MAT_Pos	400_BAL	VS	3_EA	No_V	Si_IB	P1_A	Neg_S	47.162	20.87	20622	9125.59	2.766	396665	1755.31	144.024	0.188	<7	Si_can	Neg_prr	Si_ro	0	NA_pers	M_frag	Peq	B_rep	MA_frag	MA_den_P	MA_longB	F_Mcomp	MA_inun	MA_den_B
Neg_PCR	MAT_Pos	100_MIN	VS	2_EA	No_V	Si_IB	P1_A	Neg_S	47.162	20.87	20622	9125.59	2.766	396665	1755.31	144.024	0.188	<7	Si_can	Neg_prr	Si_ro	0	NA_pers	M_frag	Peq	B_rep	MA_frag	MA_den_P	MA_longB	F_Mcomp	MA_inun	MA_den_B
Neg_PCR	MAT_Pos	1600_TAR	VS	4_EA	No_V	Si_IB	P1_A	Neg_S	47.162	20.87	20622	9125.59	2.766	396665	1755.31	144.024	0.188	<7	Si_can	Neg_prr	Si_ro	0	NA_pers	M_frag	Peq	B_rep	MA_frag	MA_den_P	MA_longB	F_Mcomp	MA_inun	MA_den_B
Neg_PCR	MAT_Pos	200_Mix	VS	3_EA	No_V	Si_IB	P1_A	Neg_S	47.162	20.87	20622	9125.59	2.766	396665	1755.31	144.024	0.188	<7	Si_can	Neg_prr	Si_ro	0	NA_pers	M_frag	Peq	B_rep	MA_frag	MA_den_P	MA_longB	F_Mcomp	MA_inun	MA_den_B
Neg_PCR	MAT_Pos	400_BAL	VP	5_EA	No_V	Si_IB	P1_A	Neg_S	47.162	20.87	20622	9125.59	2.766	396665	1755.31	144.024	0.188	<7	Si_can	Neg_prr	Si_ro	0	NA_pers	M_frag	Peq	B_rep	MA_frag	MA_den_P	MA_longB	F_Mcomp	MA_inun	MA_den_B
Neg_PCR	MAT_Pos	200_Mix	VP	5_EA	No_V	Si_IB	P1_A	Neg_S	47.162	20.87	20622	9125.59	2.766	396665	1755.31	144.024	0.188	<7	Si_can	Neg_prr	Si_ro	0	NA_pers	M_frag	Peq	B_rep	MA_frag	MA_den_P	MA_longB	F_Mcomp	MA_inun	MA_den_B
Neg_PCR	MAT_Pos	200_MIN	VP	5_EA	No_V	Si_IB	P1_A	Neg_S	47.162	20.87	20622	9125.59	2.766	396665	1755.31	144.024	0.188	<7	Si_can	Neg_prr	Si_ro	0	NA_pers	M_frag	Peq	B_rep	MA_frag	MA_den_P	MA_longB	F_Mcomp	MA_inun	MA_den_B
Neg_PCR	MAT_Pos	800_MIN	VS	4_EA	Si_V	No_IB	Neg_A	P1_P2_S	26.894	20.191	5300	3979.1	5.329	155579	1168.05	74.941	0.195	<7	No_can	MX_prr	No_ro	0	NA_pers	M_frag	M_peq	B_rep	A_frag	A_den_P	A_longB	F_comp	MA_inun	MA_den_B
Neg_PCR	MAT_Pos	200_TAR	VS	2_EA	No_V	Si_IB	P1_A	Neg_S	47.162	20.87	20622	9125.59	2.766	396665	1755.31	144.024	0.188	<7	Si_can	Neg_prr	Si_ro	0	NA_pers	M_frag	Peq	B_rep	MA_frag	MA_den_P	MA_longB	F_Mcomp	MA_inun	MA_den_B
Neg_PCR	MAT_Pos	800_MIN	VS	4_EA	No_V	Si_IB	P1_A	Neg_S	47.162	20.87	20622	9125.59	2.766	396665	1755.31	144.024	0.188	<7	Si_can	Neg_prr	Si_ro	0	NA_pers	M_frag	Peq	B_rep	MA_frag	MA_den_P	MA_longB	F_Mcomp	MA_inun	MA_den_B
Neg_PCR	MAT_Pos	800_TAR	VS	5_EA	No_V	Si_IB	P1_A	Neg_S	47.162	20.87	20622	9125.59	2.766	396665	1755.31	144.024	0.188	<7	Si_can	Neg_prr	Si_ro	0	NA_pers	M_frag	Peq	B_rep	MA_frag	MA_den_P	MA_longB	F_Mcomp	MA_inun	MA_den_B
Neg_PCR	MAT_Neg	Neg_SG	VS	3_EA	No_V	Si_IB	P1_A	Neg_S	47.162	20.87	20622	9125.59	2.766	396665	1755.31	144.024	0.188	<7	Si_can	Neg_prr	Si_ro	0	NA_pers	M_frag	Peq	B_rep	MA_frag	MA_den_P	MA_longB	F_Mcomp	MA_inun	MA_den_B
Neg_PCR	MAT_Neg	Neg_SG	VS	4_EA	No_V	Si_IB	P1_A	Neg_S	47.162	20.87	20622	9125.59	2.766	396665	1755.31	144.024	0.188	<7	Si_can	Neg_prr	Si_ro	0	NA_pers	M_frag	Peq	B_rep	MA_frag	MA_den_P	MA_longB	F_Mcomp	MA_inun	MA_den_B
Neg_PCR	MAT_Pos	400_MIN	VS	2_EA	No_V	Si_IB	P1_A	Neg_S	47.162	20.87	20622	9125.59	2.766	396665	1755.31	144.024	0.188	<7	Si_can	Neg_prr	Si_ro	0	NA_pers	M_frag	Peq	B_rep	MA_frag	MA_den_P	MA_longB	F_Mcomp	MA_inun	MA_den_B
Neg_PCR	MAT_Neg	Neg_SG	CH	1_EA	No_V	Si_IB	P1_A	Neg_S	47.162	20.87	20622	9125.59	2.766	396665	1755.31	144.024	0.188	<7	Si_can	Neg_prr	Si_ro	0	NA_pers	M_frag	Peq	B_rep	MA_frag	MA_den_P	MA_longB	F_Mcomp	MA_inun	MA_den_B
Neg_PCR	MAT_Neg	Neg_SG	CH	1_EA	No_V	Si_IB	P1_A	Neg_S	47.162	20.87	20622	9125.59	2.766	396665	1755.31	144.024	0.188	<7	Si_can	Neg_prr	Si_ro	0	NA_pers	M_frag	Peq	B_rep	MA_frag	MA_den_P	MA_longB	F_Mcomp	MA_inun	MA_den_B
Neg_PCR	MAT_Pos	200_Mix	CH	1_EA	No_V	Si_IB	P1_A	Neg_S	47.162	20.87	20622	9125.59	2.766	396665	1755.31	144.024	0.188	<7	Si_can	Neg_prr	Si_ro	0	NA_pers	M_frag	Peq	B_rep	MA_frag	MA_den_P	MA_longB	F_Mcomp	MA_inun	MA_den_B
Neg_PCR	MAT_Neg	Neg_SG	HL	1_EA	No_V	Si_IB	P1_A	Neg_S	47.162	20.87	20622	9125.59	2.766	396665	1755.31	144.024	0.188	<7	Si_can	Neg_prr	Si_ro	0	NA_pers	M_frag	Peq	B_rep	MA_frag	MA_den_P	MA_longB	F_Mcomp	MA_inun	MA_den_B
Neg_PCR	MAT_Pos	200_Mix	CH	1_EA	No_V	Si_IB	P1_A	Neg_S	47.162	20.87	20622	9125.59	2.766	396665	1755.31	144.024	0.188	<7	Si_can	Neg_prr	Si_ro	0	NA_pers	M_frag	Peq	B_rep	MA_frag	MA_den_P	MA_longB	F_Mcomp	MA_inun	MA_den_B
Neg_PCR	MAT_Pos	100_BAL	HL	1_EA	No_V	Si_IB	P1_A	Neg_S	47.162	20.87	20622	9125.59	2.766	396665	1755.31	144.024	0.188	<7	Si_can	Neg_prr	Si_ro	0	NA_pers	M_frag	Peq	B_rep	MA_frag	MA_den_P	MA_longB	F_Mcomp	MA_inun	MA_den_B
Neg_PCR	MAT_Pos	800_MIN	CH	1_EA	No_V	Si_IB	P1_A	Neg_S	47.162	20.87	20622	9125.59	2.766	396665	1755.31	144.024	0.188	<7	Si_can	Neg_prr	Si_ro	0	NA_pers	M_frag	Peq	B_rep	MA_frag	MA_den_P	MA_longB	F_Mcomp	MA_inun	MA_den_B
Neg_PCR	MAT_Pos	100_MIN	HL	1_EA	No_V	Si_IB	P1_A	Neg_S	47.162	20.87	20622	9125.59	2.766	396665	1755.31	144.024	0.188	<7	Si_can	Neg_prr	Si_ro	0	NA_pers	M_frag	Peq	B_rep	MA_frag	MA_den_P	MA_longB	F_Mcomp	MA_inun	MA_den_B
Neg_PCR	MAT_Pos	400_TAR	VS	4_EA	No_V	Si_IB	P1_A	Neg_S	47.162	20.87	20622	9125.59	2.766	396665	1755.31	144.024	0.188	<7	Si_can	Neg_prr	Si_ro	0	NA_pers	M_frag	Peq	B_rep	MA_frag	MA_den_P	MA_longB	F_Mcomp	MA_inun	MA_den_B
Neg_PCR	MAT_Pos	200_BAL	VS	3_EA	No_V	Si_IB	P1_A	Neg_S	47.162	20.87	20622	9125.59	2.766	396665	1755.31	144.024	0.188	<7	Si_can	Neg_prr	Si_ro	0	NA_pers	M_frag	Peq	B_rep	MA_frag	MA_den_P	MA_longB	F_Mcomp	MA_inun	MA_den_B
Neg_PCR	MAT_Neg	Neg_SG	VS	3_EA	No_V	Si_IB	P1_A	Neg_S	47.162	20.87	20622	9125.59	2.766	396665	1755.31	144.024	0.188	<7	Si_can	Neg_prr	Si_ro	0	NA_pers	M_frag	Peq	B_rep	MA_frag	MA_den_P	MA_longB	F_Mcomp	MA_inun	MA_den_B
Neg_PCR	MAT_Pos	1600_TAR	VS	4_EA	No_V	Si_IB	P1_A	Neg_S	47.162	20.87	20622	9125.59	2.766	396665	1755.31	144.024	0.188	<7	Si_can	Neg_prr	Si_ro	0	NA_pers	M_frag	Peq	B_rep	MA_frag	MA_den_P	MA_longB	F_Mcomp	MA_inun	MA_den_B
Neg_PCR	MAT_Neg	Neg_SG	VS	4_EA	No_V	Si_IB	P1_A	Neg_S	47.162	20.87	20622	9125.59	2.766	396665	1755.31	144.024	0.188	<7	Si_can	Neg_prr	Si_ro	0	NA_pers	M_frag	Peq	B_rep	MA_frag	MA_den_P	MA_longB	F_Mcomp	MA_inun	MA_den_B
Neg_PCR	MAT_Pos	100_TAR	VS	4_EA	No_V	Si_IB	P1_A	Neg_S	47.162	20.87	20622	9125.59	2.766	396665	1755.31	144.024	0.188	<7	Si_can	Neg_prr	Si_ro	0	NA_pers	M_frag	Peq	B_rep	MA_frag	MA_den_P	MA_longB	F_Mcomp	MA_inun	MA_den_B
Neg_PCR	MAT_Pos	800_MIN	VS	5_EA	No_V	Si_IB	P1_A	Neg_S	47.162	20.87	20622	9125.59	2.766	396665	1755.31	144.024	0.188	<7	Si_can	Neg_prr	Si_ro	0	NA_pers	M_frag	Peq	B_rep	MA_frag	MA_den_P	MA_longB	F_Mcomp	MA_inun	MA_den_B
Neg_PCR	MAT_Neg	Neg_SG	VS	4_EA	No_V	Si_IB	P1_A	Neg_S	47.162	20.87	20622	9125.59	2.766	396665	1755.31	144.024	0.188	<7	Si_can	Neg_prr	Si_ro	0	NA_pers	M_frag	Peq	B_rep	MA_frag	MA_den_P	MA_longB	F_Mcomp	MA_inun	MA_den_B
Neg_PCR	MAT_Pos	200_Mix	VS	5_EA	No_V	Si_IB	P1_A	Neg_S	47.162	20.87	20622	9125.59	2.766	396665	1755.31	144.024	0.188	<7	Si_can	Neg_prr	Si_ro	0	NA_pers	M_frag	Peq	B_rep	MA_frag	MA_den_P	MA_longB	F_Mcomp	MA_inun	MA_den_B
Neg_PCR	MAT_Neg	Neg_SG	HL	1_EA	No_V	Si_IB	P1_A	Neg_S	47.162	20.87	20622	9125.59	2.766	396665	1755.31	144.024	0.188	<7	Si_can	Neg_prr	Si_ro	0	NA_pers	M_frag	Peq	B_rep	MA_frag	MA_den_P	MA_longB	F_Mcomp	MA_inun	MA_den_B
Neg_PCR	MAT_Neg	Neg_SG	HL	1_EA	No_V	Si_IB	P1_A	Neg_S	47.162	20.87	20622	9125.59	2.766	396665	1755.31	144.024	0.188	<7	Si_can	Neg_prr	Si_ro	0	NA_pers	M_frag	Peq	B_rep	MA_frag	MA_den_P	MA_longB	F_Mcomp	MA_inun	MA_den_B
Neg_PCR	MAT_Neg	Neg_SG	HL	1_EA	No_V	Si_IB	P1_A	Neg_S	47.162	20.87	20622	9125.59	2.766	396665	1755.31	144.024	0.188	<7	Si_can	Neg_prr	Si_ro	0	NA_pers	M_frag	Peq	B_rep	MA_frag	MA_den_P	MA_longB	F_Mcomp	MA_inun	MA_den_B
Neg_PCR	MAT_Neg	Neg_SG	ND_ER	ND_EA	No_V	Si_IB	P1_A	Neg_S	47.162	20.87	20622	9125.59	2.766	396665	1755.31	144.024	0.188	<7	Si_can	Neg_prr	Si_ro	0	NA_pers	M_frag	Peq	B_rep	MA_frag	MA_den_P	MA_longB	F_Mcomp	MA_inun	MA_den_B
Neg_PCR	MAT_Neg	Neg_SG	HL	1_EA	No_V	Si_IB	P1_A	Neg_S	47.162	20.87	20622	9125.59	2.766	396665	1755.31	144.024	0.188	<7	Si_can	Neg_prr	Si_ro	0	NA_pers	M_frag	Peq	B_rep	MA_frag	MA_den_P	MA_longB	F_Mcomp	MA_inun	MA_den_B
Neg_PCR	MAT_Neg	Neg_SG	HL	1_EA	No_V	Si_IB	P1_A	Neg_S	47.162	20.87	20622	9125.59	2.766	396665	1755.31	144.024	0.188	<7	Si_can	Neg_prr	Si_ro	0	NA_pers	M_frag	Peq	B_rep	MA_frag	MA_den_P	MA_longB	F_Mcomp	MA_inun	MA_den_B
Neg_PCR	MAT_Pos	800_MIN	HL	2_EA	No_V	Si_IB	P1_A	Neg_S	47.162	20.87	20622	9125.59	2.766	396665	1755.31	144.024	0.188	<7	Si_can	Neg_prr	Si_ro	0	NA_pers	M_frag	Peq	B_rep	MA_frag	MA_den_P	MA_longB	F_Mcomp	MA_inun	MA_den_B
Neg_PCR	MAT_Pos	200_TAR	HL	2_EA	No_V	Si_IB	P1_A	Neg_S	47.162	20.87	20622	9125.59	2.766	396665	1755.31	144.024	0.188	<7	Si_can	Neg_prr	Si_ro	0	NA_pers	M_frag	Peq	B_rep	MA_frag	MA_den_P	MA_longB	F_Mcomp	MA_inun	MA_den_B
Neg_PCR	MAT_Pos	400_BATA	ND_ER	ND_EA	No_V	Si_IB	P1_A	Neg_S	47.162	20.87	20622	9125.59	2.766	396665	1755.31	144.024	0.188	<7	Si_can	Neg_prr	Si_ro	0	NA_pers	M_frag	Peq	B_rep	MA_frag	MA_den_P	MA_longB	F_Mcomp	MA_inun	MA_den_B
Neg_PCR	MAT_Pos	800_MIN	HL	2_EA	No_V	Si_IB	P1_A	Neg_S	47.162	20.87	20622	9125.59	2.766	396665	1755.31	144.024	0.188	<7	Si_can	Neg_prr	Si_ro	0	NA_pers	M_frag	Peq	B_rep	MA_frag	MA_den_P	MA_longB	F_Mcomp	MA_inun	MA_den_B
Neg_PCR	MAT_Pos	400_MIN	HL	2_EA	No_V	Si_IB	P1_A	Neg_S	47.162	20.87	20622	9125.59	2.766	396665	1755.31	144.024	0.188	<7	Si_can	Neg_prr	Si_ro	0	NA_pers	M_frag	Peq	B_rep	MA_frag	MA_den_P	MA_longB	F_Mcomp	MA_inun	MA_den_B
Neg_PCR	MAT_Pos	200_MIN	HL	2_EA	No_V	Si_IB	P1_A	Neg_S	47.162	20.87	20622	9125.59	2.766	396665	1755.31	144.024	0.188	<7	Si_can	Neg_prr	Si_ro	0	NA_pers	M_frag	Peq	B_rep	MA_frag	MA_den_P	MA_longB	F_Mcomp	MA_inun	MA_den_B
L_Borg	MAT_Pos	200_Mix	HL	2_EA	No_V	Si_IB	P1_A	Neg_S	47.162	20.87	20622	9125.59	2.766	396665	1755.31	144.024	0.188	<7	Si_can	Neg_prr	Si_ro	0	NA_pers	M_frag	Peq	B_rep	MA_frag	MA_den_P	MA_longB	F_Mcomp	MA_inun	MA_den_B
Neg_PCR	MAT_Pos	800_MIN	HL	1_EA	No_V	Si_IB	P1_A	Neg_S	47.162	20.87	20622	9125.59	2.766	396665	1755.31	144.024	0.188	<7	Si_can	Neg_prr	Si_ro	0	NA_pers	M_frag	Peq	B_rep	MA_frag	MA_den_P	MA_longB	F_Mcomp	MA_inun	MA_den_B
Neg_PCR	MAT_Pos	400_MIN	HL	2_EA	No_V	Si_IB	P1_A	Neg_S	47.162	20.87	20622	9125.59	2.766	396665	1755.31	144.024	0.188	<7	Si_can	Neg_prr	Si_ro	0	NA_pers	M_frag	Peq	B_rep	MA_frag	MA_den_P	MA_longB	F_Mcomp	MA_inun	MA_den_B
Neg_PCR	MAT_Pos	400_Mix	HL	2_EA	No_V	Si_IB	P1_A	Neg_S	47.162	20.87	20622	9125.59	2.766	396665	1755.31	144.024	0.188	<7	Si_can	Neg_prr	Si_ro	0	NA_pers	M_frag	Peq	B_rep	MA_frag	MA_den_P	MA_longB	F_Mcomp	MA_inun	MA_den_B
Neg_PCR	MAT_Pos	100_MIN	HL	2_EA	No_V	Si_IB	P1_A	Neg_S	47.162	20.87	20622	9125.59	2.766	396665	1755.31	144.024	0.188	<7	Si_can	Neg_prr	Si_ro	0	NA_pers	M_frag	Peq	B_rep	MA_frag	MA_den_P	MA_longB	F_Mcomp	MA_inun	MA_den_B
Neg_PCR	MAT_Pos	800_MIN	HL	2_EA	No_V	Si_IB	P1_A	Neg_S	47.162	20.87	20622	9125.59	2.766	396665	1755.31	144.024	0.188	<7	Si_can	Neg_prr	Si_ro	0	NA_pers	M_frag	Peq	B_rep	MA_frag	MA_den_P	MA_longB	F_Mcomp	MA_inun	MA_den_B
Neg_PCR	MAT_Pos	200_BAL	VP	4_EA	No_V	No_IB	P1_A	Neg_S	42.905	36.984	9598	8273.48	12.288	222010	1913.73	87.507	0.008	<5	Si_can	Ict_prr	No_ro	0	NA_pers	Frag	Peq	M_rep	MA_frag	MA_den_P	MA_longB	F_Mcomp	A_inun	MA_den_B
Neg_PCR	MAT_Pos	400_MIN	VP	3_EA	No_V	No_IB	P1_A	Neg_S	42.905	36.984	9598	8273.48	12.288	222010	1913.73	87.507	0.008	<5	Si_can	Ict_prr	No_ro	0	NA_pers	Frag	Peq	M_rep	MA_frag	MA_den_P	MA_longB	F_Mcomp	A_inun	MA_den_B
Neg_PCR	MAT_Neg	Neg_SG	VS	5_EA	No_V	No_IB	P1_A	Neg_S	42.905	36.984	9598	8273.48	12.288	222010	1913.73	87.507	0.008	<5	Si_can	Ict_prr	No_ro	0	NA_pers	Frag	Peq	M_rep	MA_frag	MA_den_P	MA_longB	F_Mcomp	A_inun	MA_den_B
Neg_PCR	MAT_Pos	800_TAR	HL	1_EA	No_V	No_IB	P1_A	Neg_S	42.905	36.984	9598	8273.48	12.288	222010	1913.73	87.507	0.008	<5	Si_can	Ict_prr	No_ro	0	NA_pers	Frag	Peq	M_rep	MA_frag	MA_den_P	MA_longB	F_Mcomp	A_inun	MA_den_B
Neg_PCR	MAT_Pos	100_TAR	VP	2_EA	No_V	No_IB	P1_A	Neg_S	42.905	36.984	9598	8273.48	12.288	222010	1913.73	87.507	0.008	<5	Si_can	Ict_prr	No_ro	0	NA_pers	Frag	Peq	M_rep	MA_frag	MA_den_P	MA_longB	F_Mcomp	A_inun	MA_den_B
Neg_PCR	MAT_Neg	Neg_SG	VP	3_EA	No_V	No_IB	P1_A	Neg_S	42.905	36.984	9598	8273.48	12.288	222010	1913.73	87.507	0.008	<5	Si_can	Ict_prr	No_ro	0	NA_pers	Frag	Peq	M_rep	MA_frag	MA_den_P	MA_longB	F_Mcomp	A_inun	MA_den_B
Neg_PCR	MAT_Pos	400_SANJ	VS	4_EA	No_V	No_IB	P1_A	Neg_S	42.905	36.984	9598	8273.48	12.288	222010	1913.73	87.507	0.008	<5	Si_can	Ict_prr	No_ro	0	NA_pers	Frag	Peq	M_rep	MA_frag	MA_den_P	MA_longB	F_Mcomp	A_inun	MA_den_B
Neg_PCR	MAT_Pos	800_Mix	VP	4_EA	No_V	No_IB	P1_A	Neg_S	42.905	36.984	9598	8273.48	12.288	222010	1913.73	87.507	0.008	<5	Si_can	Ict_prr	No_ro	0	NA_pers	Frag	Peq	M_rep	MA_frag	MA_den_P	MA_longB	F_Mcomp	A_inun	MA_den_B
Neg_PCR	MAT_Pos	200_MIN	VP	3_EA	No_V	No_IB	P1_A	Neg_S	42.905	36.984	9598	8273.48	12.288	222010	1913.73	87.507	0.008	<5	Si_can	Ict_prr	No_ro	0	NA_pers	Frag	Peq	M_rep	MA_frag	MA_den_P	MA_longB	F_Mcomp	A_inun	MA_den_B
Neg_PCR	MAT_Pos	200_TAR	ND_ER	ND_EA	No_V	No_IB	P1_A	Neg_S	42.905	36.984	9598	8273.48	12.288	222010	1913.73	87.507	0.008	<5	Si_can	Ict_prr	No_ro	0	NA_pers	Frag	Peq	M_rep	MA_frag	MA_den_P	MA_longB	F_Mcomp	A_inun	MA_den_B
Neg_PCR	MAT_Pos	200_MIN	VP	4_EA	No_V	No_IB	P1_A	Neg_S	42.905	36.984	9598	8273.48	12.288	222010	1913.73	87.507	0.008	<5	Si_can	Ict_prr	No_ro	0	NA_pers	Frag	Peq	M_rep	MA_frag	MA_den_P	MA_longB	F_Mcomp	A_inun	MA_den_B
Neg_PCR	MAT_Pos	100_TAR	VP	4_EA	No_V	No_IB	P1_A	Neg_S	42.905	36.984	9598	8273.48	12.288	222010	1913.73	87.507	0.008	<5	Si_can	Ict_prr	No_ro	0	NA_pers	Frag	Peq	M_rep	MA_frag	MA_den_P	MA_longB	F_Mcomp	A_inun	MA_den_B
Neg_PCR	MAT_Pos	200_MIN	VP	4_EA	No_V	No_IB	P1_A	Neg_S	42.905	36.984	9598	8273.48	12.288	222010	1913.73	87.507	0.008	<5	Si_can	Ict_prr	No_ro	0	NA_pers	Frag	Peq	M_rep	MA_frag	MA_den_P	MA_longB	F_Mcomp	A_inun	MA_den_B
Neg_PCR	MAT_Pos	800_TAR	VP	4_EA	No_V	No_IB	P1_A	Neg_S	42.905	36.984	9598	8273.48	12.288	222010	1913.73	87.507	0.008	<5	Si_can	Ict_prr	No_ro	0	NA_pers	Frag	Peq	M_rep	MA_frag	MA_den_P	MA_longB	F_Mcomp	A_inun	MA_den_B
Neg_PCR	MAT_Pos	1600_Mix	VP	4_EA	No_V	No_IB	P1_A	Neg_S	42.905	36.984	9598	8273.48	12.288	222010	1913.73	87.507	0.008	<5	Si_can	Ict_prr	No_ro	0	NA_pers	Frag	Peq	M_rep	MA_frag	MA_den_P	MA_longB	F_Mcomp	A_inun	MA_den_B
Neg_PCR	MAT_Neg	Neg_SG	VS	3_EA	No_V	No_IB	P1_A	Neg_S	42.905	36.984	9598	8273.48	12.288	222010	1913.73	87.507	0.008	<5	Si_can	Ict_prr	No_ro	0	NA_pers	Frag	Peq	M_rep	MA_frag	MA_den_P	MA_longB	F_Mcomp	A_inun	MA_den_B
Neg_PCR	MAT_Pos	100_TAR	VS	3_EA	No_V	No_IB	P1_A	Neg_S	42.905	36.984	9598	8273.48	12.288	222010	1913.73	87.507	0.008	<5	Si_can	Ict_prr	No_ro	0	NA_pers	Frag	Peq	M_rep	MA_frag	MA_den_P	MA_longB	F_Mcomp	A_inun	MA_den_B
Neg_PCR	MAT_Pos	400_MIN	VS	2_EA	No_V	No_IB	P1_A	Neg_S	42.905	36.984	9598	8273.48	12.288	222010	1913.73	87.507	0.008	<5	Si_can	Ict_prr	No_ro	0	NA_pers	Frag	Peq	M_rep	MA_frag	MA_den_P	MA_longB	F_Mcomp	A_inun	MA_den_B
Neg_PCR	MAT_Pos	200_MIN	VS	4_EA	No_V	No_IB	P1_A	Neg_S	42.905	36.984	9598	8273.48	12.288	222010	1913.73	87.507	0.008	<5	Si_can	Ict_prr	No_ro	0	NA_pers	Frag	Peq	M_rep	MA_frag	MA_den_P	MA_longB	F_Mcomp	A_inun	MA_den_B
Neg_PCR	MAT_Pos	400_MIN	VS	4_EA	No_V	No_IB	P1_A	Neg_S	42.905	36.984	9598	8273.48	12.288	222010	1913.73	87.507	0.008	<5	Si_can	Ict_prr	No_ro	0	NA_pers	Frag	Peq	M_rep	MA_frag	MA_den_P	MA_longB	F_Mcomp	A_inun	MA_den_B
Neg_PCR	MAT_Neg	Neg_SG	VS	4_EA	No_V	No_IB	P1_A	Neg_S	42.905	36.984	9598	8273.48	12.288	222010	1913.73	87.507	0.008	<5	Si_can	Ict_prr	No_ro	0	NA_pers	Frag	Peq	M_rep	MA_frag	MA_den_P	MA_longB	F_Mcomp	A_inun	MA_den_B
Neg_PCR	MAT_Pos	800_TAR	VS	4_EA	No_V	No_IB	P1_A	Neg_S	42.905	36.984	9598	8273.48	12.288	222010	1913.73	87.507	0.008	<5	Si_can	Ict_prr	No_ro	0	NA_pers	Frag	Peq	M_rep	MA_frag	MA_den_P	MA_longB	F_Mcomp	A_inun	MA_den_B
Neg_PCR	MAT_Pos	100_Mix	VS	2_EA	No_V	No_IB	P1_A	Neg_S	42.905	36.984	9598	8273.48	12.288	222010	1913.73	87.507	0.008	<5	Si_can	Ict_prr	No_ro	0	NA_pers	Frag	Peq	M_rep	MA_frag	MA_den_P	MA_longB	F_Mcomp	A_inun	MA_den_B
Neg_PCR	MAT_Pos	400_MIN	VS	3_EA	No_V	No_IB	P1_A	Neg_S	42.905	36.984	9598	8273.48	12.288	222010	1913.73	87.507	0.008	<5	Si_can	Ict_prr	No_ro	0	NA_pers	Frag	Peq	M_rep	MA_frag	MA_den_P	MA_longB	F_Mcomp	A_inun	MA_den_B
Neg_PCR	MAT_Neg	Neg_SG	VS	4_EA	No_V	No_IB	P1_A	Neg_S	42.905	36.984	9598	8273.48	12.288	222010	1913.73	87.507	0.008	<5	Si_can	Ict_prr	No_ro	0	NA_pers	Frag	Peq	M_rep	MA_frag	MA_den_P	MA_longB	F_Mcomp	A_inun	MA_den_B
L_Borg	MAT_Pos	800_TAR	VP	3_EA	No_V	No_IB	P1_A	Neg_S	42.905	36.984	9598	8273.48	12.288	222010	1913.73	87.507	0.008	<5	Si_can	Ict_prr	No_ro	0	NA_pers	Frag	Peq	M_rep	MA_frag	MA_den_P	MA_longB	F_Mcomp	A_inun	MA_den_B
Neg_PCR	MAT_Pos	200_Mix	VS	3_EA	No_V	No_IB	P1_A	Neg_S	42.905	36.984	9598	8273.48	12.288	222010	1913.73	87.507	0.008	<5	Si_can	Ict_prr	No_ro	0	NA_pers	Frag	Peq	M_rep	MA_frag	MA_den_P	MA_longB	F_Mcomp	A_inun	MA_den_B
Neg_PCR	MAT_Neg	Neg_SG	VS	3_EA	No_V	No_IB	P1_A	Neg_S	42.905	36.984	9598	8273.48	12.288	222010	1913.73	87.507	0.008	<5	Si_can	Ict_prr	No_ro	0	NA_pers	Frag	Peq	M_rep	MA_frag	MA_den_P	MA_longB	F_Mcomp	A_inun	MA_den_B
Neg_PCR	MAT_Pos	200_TAR	VS	3_EA	No_V	No_IB	P1_A	Neg_S	42.905	36.984	9598	8273.48	12.288	222010	1913.73	87.507	0.008	<5	Si_can	Ict_prr	No_ro	0	NA_pers	Frag	Peq	M_rep	MA_frag	MA_den_P	MA_longB	F_Mcomp	A_inun	MA_den_B
Neg_PCR	MAT_Neg	Neg_SG	VS	3_EA	No_V	No_IB	P1_A	Neg_S	42.905	36.984	9598	8273.48	12.288	222010	1913.73	87.507	0.008	<5	Si_can	Ict_prr	No_ro	0	NA_pers	Frag	Peq	M_rep	MA_frag	MA_den_P	MA_longB	F_Mcomp	A_inun	MA_den_B
Neg_PCR	MAT_Pos	200_MIN	VS	4_EA	No_V	No_IB	P1_A	Neg_S	42.905	36.984	9598	8273.48	12.288	222010	1913.73	87.507	0.008	<5	Si_can	Ict_prr	No_ro	0	NA_pers	Frag	Peq	M_rep	MA_frag	MA_den_P	MA_longB	F_Mcomp	A_inun	MA_den_B
Neg_PCR	MAT_Pos	100_SEMA	VS	3_EA	No_V	No_IB	P1_A	Neg_S	42.905	36.984	9598	8273.48	12.288	222010	1913.73	87.507	0.008	<5	Si_can	Ict_prr	No_ro	0	NA_pers	Frag	Peq	M_rep	MA_frag	MA_den_P	MA_longB	F_Mcomp	A_inun	MA_den_B
Neg_PCR	MAT_Pos	100_BAL	VP	4_EA	No_V	No_IB	P1_A	Neg_S	42.905	36.984	9598	8273.48	12.288	222010	1913.73	87.507	0.008	<5	Si_can	Ict_prr	No_ro	0	NA_pers	Frag	Peq	M_rep	MA_frag	MA_den_P	MA_longB	F_Mcomp	A_inun	MA_den_B
Neg_PCR	MAT_Neg	Neg_SG	VS	4_EA	No_V	No_IB	P1_A	Neg_S	42.905	36.984	9598	8273.48	12.288	222010	1913.73	87.507	0.008	<5	Si_can	Ict_prr	No_ro	0	NA_pers	Frag	Peq	M_rep	MA_frag	MA_den_P	MA_longB	F_Mcomp	A_inun	MA_den_B
Neg_PCR	MAT_Pos	3200_MIN	VS	2_EA	No_V	No_IB	P1_A	Neg_S	42.905	36.984	9598	8273.48	12.288	222010	1913.73	87.507	0.008	<5	Si_can	Ict_prr	No_ro	0	NA_pers	Frag	Peq	M_rep	MA_frag	MA_den_P	MA_longB	F_Mcomp	A_inun	MA_den_B
Neg_PCR	MAT_Pos	400_MIN	VP	3_EA	No_V	No_IB	P1_A	Neg_S	42.905	36.984	9598	8273.48	12.288	222010	1913.73	87.507	0.008	<5	Si_can	Ict_prr	No_ro	0	NA_pers	Frag	Peq	M_rep	MA_frag	MA_den_P	MA_longB	F_Mcomp	A_inun	MA_den_B
Neg_PCR	MAT_Pos	200_Mix	VS	3_EA	No_V	No_IB	P1_A	Neg_S	42.905	36.984	9598	8273.48	12.288	222010	1913.73	87.507	0.008	<5	Si_can	Ict_prr	No_ro	0	NA_pers	Frag	Peq	M_rep	MA_frag	MA_den_P	MA_longB	F_Mcomp	A_inun	MA_den_B
L_Borg	MAT_Pos	800_TAR	VS	3_EA	No_V	No_IB	P1_A	Neg_S	42.905	36.984	9598	8273.48	12.288	222010	1913.73	87.507	0.008	<5	Si_can	Ict_prr	No_ro	0	NA_pers	Frag	Peq	M_rep	MA_frag	MA_den_P	MA_longB	F_Mcomp	A_inun	MA_den_B
Neg_PCR	MAT_Pos	400_ TAR	VS	3_EA	No_V	No_IB	P1_A	Neg_S	42.905	36.984	9598	8273.48	12.288	222010	1913.73	87.507	0.008	<5	Si_can	Ict_prr	No_ro	0	NA_pers	Frag	Peq	M_rep	MA_frag	MA_den_P	MA_longB	F_Mcomp	A_inun	MA_den_B
Neg_PCR	MAT_Pos	400_TAR	VS	4_EA	No_V	No_IB	P1_A	Neg_S	42.905	36.984	9598	8273.48	12.288	222010	1913.73	87.507	0.008	<5	Si_can	Ict_prr	No_ro	0	NA_pers	Frag	Peq	M_rep	MA_frag	MA_den_P	MA_longB	F_Mcomp	A_inun	MA_den_B
Neg_PCR	MAT_Pos	200_Mix	VS	4_EA	No_V	No_IB	P1_A	Neg_S	42.905	36.984	9598	8273.48	12.288	222010	1913.73	87.507	0.008	<5	Si_can	Ict_prr	No_ro	0	NA_pers	Frag	Peq	M_rep	MA_frag	MA_den_P	MA_longB	F_Mcomp	A_inun	MA_den_B
Neg_PCR	MAT_Pos	1600_TAR	VS	5_EA	No_V	No_IB	P1_A	Neg_S	42.905	36.984	9598	8273.48	12.288	222010	1913.73	87.507	0.008	<5	Si_can	Ict_prr	No_ro	0	NA_pers	Frag	Peq	M_rep	MA_frag	MA_den_P	MA_longB	F_Mcomp	A_inun	MA_den_B
Neg_PCR	MAT_Pos	800_MIN	VS	2_EA	No_V	No_IB	P1_A	Neg_S	42.905	36.984	9598	8273.48	12.288	222010	1913.73	87.507	0.008	<5	Si_can	Ict_prr	No_ro	0	NA_pers	Frag	Peq	M_rep	MA_frag	MA_den_P	MA_longB	F_Mcomp	A_inun	MA_den_B
Neg_PCR	MAT_Pos	200_TAR	VS	3_EA	No_V	No_IB	P1_A	Neg_S	42.905	36.984	9598	8273.48	12.288	222010	1913.73	87.507	0.008	<5	Si_can	Ict_prr	No_ro	0	NA_pers	Frag	Peq	M_rep	MA_frag	MA_den_P	MA_longB	F_Mcomp	A_inun	MA_den_B
Neg_PCR	MAT_Pos	200_MIN	VS	2_EA	No_V	No_IB	P1_A	Neg_S	42.905	36.984	9598	8273.48	12.288	222010	1913.73	87.507	0.008	<5	Si_can	Ict_prr	No_ro	0	NA_pers	Frag	Peq	M_rep	MA_frag	MA_den_P	MA_longB	F_Mcomp	A_inun	MA_den_B
Neg_PCR	MAT_Pos	400_Mix	VS	4_EA	No_V	No_IB	P1_A	Neg_S	42.905	36.984	9598	8273.48	12.288	222010	1913.73	87.507	0.008	<5	Si_can	Ict_prr	No_ro	0	NA_pers	Frag	Peq	M_rep	MA_frag	MA_den_P	MA_longB	F_Mcomp	A_inun	MA_den_B
Neg_PCR	MAT_Pos	1600_TAR	VS	4_EA	No_V	No_IB	P1_A	Neg_S	42.905	36.984	9598	8273.48	12.288	222010	1913.73	87.507	0.008	<5	Si_can	Ict_prr	No_ro	0	NA_pers	Frag	Peq	M_rep	MA_frag	MA_den_P	MA_longB	F_Mcomp	A_inun	MA_den_B
Neg_PCR	MAT_Neg	Neg_SG	VS	3_EA	No_V	No_IB	P1_A	Neg_S	42.905	36.984	9598	8273.48	12.288	222010	1913.73	87.507	0.008	<5	Si_can	Ict_prr	No_ro	0	NA_pers	Frag	Peq	M_rep	MA_frag	MA_den_P	MA_longB	F_Mcomp	A_inun	MA_den_B
Neg_PCR	MAT_Neg	Neg_SG	VS	3_EA	No_V	No_IB	P1_A	Neg_S	42.905	36.984	9598	8273.48	12.288	222010	1913.73	87.507	0.008	<5	Si_can	Ict_prr	No_ro	0	NA_pers	Frag	Peq	M_rep	MA_frag	MA_den_P	MA_longB	F_Mcomp	A_inun	MA_den_B
Neg_PCR	MAT_Pos	100_Mix	ND_ER	ND_EA	No_V	No_IB	P1_A	Neg_S	42.905	36.984	9598	8273.48	12.288	222010	1913.73	87.507	0.008	<5	Si_can	Ict_prr	No_ro	0	NA_pers	Frag	Peq	M_rep	MA_frag	MA_den_P	MA_longB	F_Mcomp	A_inun	MA_den_B
Neg_PCR	MAT_Neg	Neg_SG	VS	3_EA	No_V	No_IB	P1_A	Neg_S	42.905	36.984	9598	8273.48	12.288	222010	1913.73	87.507	0.008	<5	Si_can	Ict_prr	No_ro	0	NA_pers	Frag	Peq	M_rep	MA_frag	MA_den_P	MA_longB	F_Mcomp	A_inun	MA_den_B
Neg_PCR	MAT_Pos	800_MIN	VS	3_EA	No_V	No_IB	P1_A	Neg_S	42.905	36.984	9598	8273.48	12.288	222010	1913.73	87.507	0.008	<5	Si_can	Ict_prr	No_ro	0	NA_pers	Frag	Peq	M_rep	MA_frag	MA_den_P	MA_longB	F_Mcomp	A_inun	MA_den_B
Neg_PCR	MAT_Pos	400_MIN	VS	2_EA	No_V	No_IB	P1_A	Neg_S	42.905	36.984	9598	8273.48	12.288	222010	1913.73	87.507	0.008	<5	Si_can	Ict_prr	No_ro	0	NA_pers	Frag	Peq	M_rep	MA_frag	MA_den_P	MA_longB	F_Mcomp	A_inun	MA_den_B
Neg_PCR	MAT_Pos	200_TAR	VS	4_EA	No_V	No_IB	P1_A	Neg_S	42.905	36.984	9598	8273.48	12.288	222010	1913.73	87.507	0.008	<5	Si_can	Ict_prr	No_ro	0	NA_pers	Frag	Peq	M_rep	MA_frag	MA_den_P	MA_longB	F_Mcomp	A_inun	MA_den_B
Neg_PCR	MAT_Pos	100_BAL	CM	1_EA	No_V	Si_IB	Neg_A	Neg_S	27.417	24.834	392	355.07	2.022	47116.4	426.776	22.988	0.18	<5	No_can	Neg_prr	No_ro	0.0769	Sej_per	M_frag	M_peq	M_rep	A_frag	A_den_P	A_longB	F_comp	MA_inun	A_den_B
Neg_PCR	MAT_Pos	200_Mix	CM	1_EA	No_V	Si_IB	Neg_A	Neg_S	27.417	24.834	392	355.07	2.022	47116.4	426.776	22.988	0.18	<5	No_can	Neg_prr	No_ro	0.0769	Sej_per	M_frag	M_peq	M_rep	A_frag	A_den_P	A_longB	F_comp	MA_inun	A_den_B
Neg_PCR	MAT_Neg	Neg_SG	CM	1_EA	No_V	Si_IB	Neg_A	Neg_S	27.417	24.834	392	355.07	2.022	47116.4	426.776	22.988	0.18	<5	No_can	Neg_prr	No_ro	0.0769	Sej_per	M_frag	M_peq	M_rep	A_frag	A_den_P	A_longB	F_comp	MA_inun	A_den_B
Neg_PCR	MAT_Pos	400_BAL	CM	1_EA	No_V	Si_IB	Neg_A	Neg_S	27.417	24.834	392	355.07	2.022	47116.4	426.776	22.988	0.18	<5	No_can	Neg_prr	No_ro	0.0769	Sej_per	M_frag	M_peq	M_rep	A_frag	A_den_P	A_longB	F_comp	MA_inun	A_den_B
Neg_PCR	MAT_Pos	100_BAL	CM	1_EA	No_V	Si_IB	Neg_A	Neg_S	27.417	24.834	392	355.07	2.022	47116.4	426.776	22.988	0.18	<5	No_can	Neg_prr	No_ro	0.0769	Sej_per	M_frag	M_peq	M_rep	A_frag	A_den_P	A_longB	F_comp	MA_inun	A_den_B
Neg_PCR	MAT_Pos	400_BAL	CM	1_EA	No_V	Si_IB	Neg_A	Neg_S	27.417	24.834	392	355.07	2.022	47116.4	426.776	22.988	0.18	<5	No_can	Neg_prr	No_ro	0.0769	Sej_per	M_frag	M_peq	M_rep	A_frag	A_den_P	A_longB	F_comp	MA_inun	A_den_B
Neg_PCR	MAT_Pos	100_BAL	CM	1_EA	No_V	Si_IB	Neg_A	Neg_S	27.417	24.834	392	355.07	2.022	47116.4	426.776	22.988	0.18	<5	No_can	Neg_prr	No_ro	0.0769	Sej_per	M_frag	M_peq	M_rep	A_frag	A_den_P	A_longB	F_comp	MA_inun	A_den_B
Neg_PCR	MAT_Pos	100_BAL	CM	1_EA	No_V	Si_IB	Neg_A	Neg_S	27.417	24.834	392	355.07	2.022	47116.4	426.776	22.988	0.18	<5	No_can	Neg_prr	No_ro	0.0769	Sej_per	M_frag	M_peq	M_rep	A_frag	A_den_P	A_longB	F_comp	MA_inun	A_den_B
Neg_PCR	MAT_Pos	100_TAR	CM	1_EA	No_V	Si_IB	Neg_A	Neg_S	27.417	24.834	392	355.07	2.022	47116.4	426.776	22.988	0.18	<5	No_can	Neg_prr	No_ro	0.0769	Sej_per	M_frag	M_peq	M_rep	A_frag	A_den_P	A_longB	F_comp	MA_inun	A_den_B
Neg_PCR	MAT_Neg	Neg_SG	CM	1_EA	No_V	Si_IB	Neg_A	Neg_S	27.417	24.834	392	355.07	2.022	47116.4	426.776	22.988	0.18	<5	No_can	Neg_prr	No_ro	0.0769	Sej_per	M_frag	M_peq	M_rep	A_frag	A_den_P	A_longB	F_comp	MA_inun	A_den_B
Neg_PCR	MAT_Pos	200_BAL	CM	1_EA	No_V	Si_IB	Neg_A	Neg_S	27.417	24.834	392	355.07	2.022	47116.4	426.776	22.988	0.18	<5	No_can	Neg_prr	No_ro	0.0769	Sej_per	M_frag	M_peq	M_rep	A_frag	A_den_P	A_longB	F_comp	MA_inun	A_den_B
Neg_PCR	MAT_Neg	Neg_SG	CM	1_EA	No_V	Si_IB	Neg_A	Neg_S	27.417	24.834	392	355.07	2.022	47116.4	426.776	22.988	0.18	<5	No_can	Neg_prr	No_ro	0.0769	Sej_per	M_frag	M_peq	M_rep	A_frag	A_den_P	A_longB	F_comp	MA_inun	A_den_B
Neg_PCR	MAT_Pos	100_BAL	CM	1_EA	No_V	Si_IB	Neg_A	Neg_S	27.417	24.834	392	355.07	2.022	47116.4	426.776	22.988	0.18	<5	No_can	Neg_prr	No_ro	0.0769	Sej_per	M_frag	M_peq	M_rep	A_frag	A_den_P	A_longB	F_comp	MA_inun	A_den_B
Neg_PCR	MAT_Neg	Neg_SG	CM	1_EA	No_V	Si_IB	Neg_A	Neg_S	27.417	24.834	392	355.07	2.022	47116.4	426.776	22.988	0.18	<5	No_can	Neg_prr	No_ro	0.0769	Sej_per	M_frag	M_peq	M_rep	A_frag	A_den_P	A_longB	F_comp	MA_inun	A_den_B
Neg_PCR	MAT_Neg	Neg_SG	CM	1_EA	No_V	Si_IB	Neg_A	Neg_S	27.417	24.834	392	355.07	2.022	47116.4	426.776	22.988	0.18	<5	No_can	Neg_prr	No_ro	0.0769	Sej_per	M_frag	M_peq	M_rep	A_frag	A_den_P	A_longB	F_comp	MA_inun	A_den_B
Neg_PCR	MAT_Neg	Neg_SG	CM	1_EA	No_V	Si_IB	Neg_A	Neg_S	27.417	24.834	392	355.07	2.022	47116.4	426.776	22.988	0.18	<5	No_can	Neg_prr	No_ro	0.0769	Sej_per	M_frag	M_peq	M_rep	A_frag	A_den_P	A_longB	F_comp	MA_inun	A_den_B
Neg_PCR	MAT_Pos	200_BAL	CM	1_EA	No_V	Si_IB	Neg_A	Neg_S	27.417	24.834	392	355.07	2.022	47116.4	426.776	22.988	0.18	<5	No_can	Neg_prr	No_ro	0.0769	Sej_per	M_frag	M_peq	M_rep	A_frag	A_den_P	A_longB	F_comp	MA_inun	A_den_B
Neg_PCR	MAT_Neg	Neg_SG	VS	5_EA	No_V	Si_IB	Neg_A	Neg_S	27.417	24.834	392	355.07	2.022	47116.4	426.776	22.988	0.18	<5	No_can	Neg_prr	No_ro	0.0769	Sej_per	M_frag	M_peq	M_rep	A_frag	A_den_P	A_longB	F_comp	MA_inun	A_den_B
Neg_PCR	MAT_Neg	Neg_SG	CM	1_EA	No_V	Si_IB	Neg_A	Neg_S	27.417	24.834	392	355.07	2.022	47116.4	426.776	22.988	0.18	<5	No_can	Neg_prr	No_ro	0.0769	Sej_per	M_frag	M_peq	M_rep	A_frag	A_den_P	A_longB	F_comp	MA_inun	A_den_B
Neg_PCR	MAT_Neg	Neg_SG	CM	1_EA	No_V	Si_IB	Neg_A	Neg_S	27.417	24.834	392	355.07	2.022	47116.4	426.776	22.988	0.18	<5	No_can	Neg_prr	No_ro	0.0769	Sej_per	M_frag	M_peq	M_rep	A_frag	A_den_P	A_longB	F_comp	MA_inun	A_den_B
Neg_PCR	MAT_Neg	Neg_SG	CM	1_EA	No_V	Si_IB	Neg_A	Neg_S	27.417	24.834	392	355.07	2.022	47116.4	426.776	22.988	0.18	<5	No_can	Neg_prr	No_ro	0.0769	Sej_per	M_frag	M_peq	M_rep	A_frag	A_den_P	A_longB	F_comp	MA_inun	A_den_B
Neg_PCR	MAT_Pos	200_BAL	CH	1_EA	No_V	Si_IB	Neg_A	Neg_S	27.417	24.834	392	355.07	2.022	47116.4	426.776	22.988	0.18	<5	No_can	Neg_prr	No_ro	0.0769	Sej_per	M_frag	M_peq	M_rep	A_frag	A_den_P	A_longB	F_comp	MA_inun	A_den_B
Neg_PCR	MAT_Neg	Neg_SG	CM	1_EA	No_V	Si_IB	Neg_A	Neg_S	27.417	24.834	392	355.07	2.022	47116.4	426.776	22.988	0.18	<5	No_can	Neg_prr	No_ro	0.0769	Sej_per	M_frag	M_peq	M_rep	A_frag	A_den_P	A_longB	F_comp	MA_inun	A_den_B
Neg_PCR	MAT_Pos	200_Mix	CM	1_EA	No_V	Si_IB	Neg_A	Neg_S	27.417	24.834	392	355.07	2.022	47116.4	426.776	22.988	0.18	<5	No_can	Neg_prr	No_ro	0.0769	Sej_per	M_frag	M_peq	M_rep	A_frag	A_den_P	A_longB	F_comp	MA_inun	A_den_B
Neg_PCR	MAT_Pos	400_MIN	CM	1_EA	No_V	Si_IB	Neg_A	Neg_S	27.417	24.834	392	355.07	2.022	47116.4	426.776	22.988	0.18	<5	No_can	Neg_prr	No_ro	0.0769	Sej_per	M_frag	M_peq	M_rep	A_frag	A_den_P	A_longB	F_comp	MA_inun	A_den_B
Neg_PCR	MAT_Pos	800_BAL	CM	1_EA	No_V	Si_IB	Neg_A	Neg_S	27.417	24.834	392	355.07	2.022	47116.4	426.776	22.988	0.18	<5	No_can	Neg_prr	No_ro	0.0769	Sej_per	M_frag	M_peq	M_rep	A_frag	A_den_P	A_longB	F_comp	MA_inun	A_den_B
Neg_PCR	MAT_Pos	3200_MIN	CM	1_EA	No_V	Si_IB	Neg_A	Neg_S	27.417	24.834	392	355.07	2.022	47116.4	426.776	22.988	0.18	<5	No_can	Neg_prr	No_ro	0.0769	Sej_per	M_frag	M_peq	M_rep	A_frag	A_den_P	A_longB	F_comp	MA_inun	A_den_B
Neg_PCR	MAT_Pos	200_BAL	CM	1_EA	No_V	Si_IB	Neg_A	Neg_S	27.417	24.834	392	355.07	2.022	47116.4	426.776	22.988	0.18	<5	No_can	Neg_prr	No_ro	0.0769	Sej_per	M_frag	M_peq	M_rep	A_frag	A_den_P	A_longB	F_comp	MA_inun	A_den_B
Neg_PCR	MAT_Pos	800_BAL	CM	1_EA	No_V	Si_IB	Neg_A	Neg_S	27.417	24.834	392	355.07	2.022	47116.4	426.776	22.988	0.18	<5	No_can	Neg_prr	No_ro	0.0769	Sej_per	M_frag	M_peq	M_rep	A_frag	A_den_P	A_longB	F_comp	MA_inun	A_den_B
Neg_PCR	MAT_Neg	Neg_SG	CM	1_EA	No_V	Si_IB	Neg_A	Neg_S	27.417	24.834	392	355.07	2.022	47116.4	426.776	22.988	0.18	<5	No_can	Neg_prr	No_ro	0.0769	Sej_per	M_frag	M_peq	M_rep	A_frag	A_den_P	A_longB	F_comp	MA_inun	A_den_B
Neg_PCR	MAT_Pos	800_MIN	CM	2_EA	No_V	Si_IB	Neg_A	Neg_S	27.417	24.834	392	355.07	2.022	47116.4	426.776	22.988	0.18	<5	No_can	Neg_prr	No_ro	0.0769	Sej_per	M_frag	M_peq	M_rep	A_frag	A_den_P	A_longB	F_comp	MA_inun	A_den_B
Neg_PCR	MAT_Neg	Neg_SG	CM	1_EA	No_V	Si_IB	Neg_A	Neg_S	27.417	24.834	392	355.07	2.022	47116.4	426.776	22.988	0.18	<5	No_can	Neg_prr	No_ro	0.0769	Sej_per	M_frag	M_peq	M_rep	A_frag	A_den_P	A_longB	F_comp	MA_inun	A_den_B
Neg_PCR	MAT_Neg	Neg_SG	CM	1_EA	No_V	Si_IB	Neg_A	Neg_S	27.417	24.834	392	355.07	2.022	47116.4	426.776	22.988	0.18	<5	No_can	Neg_prr	No_ro	0.0769	Sej_per	M_frag	M_peq	M_rep	A_frag	A_den_P	A_longB	F_comp	MA_inun	A_den_B
Neg_PCR	MAT_Neg	Neg_SG	CH	1_EA	No_V	Si_IB	Neg_A	Neg_S	27.417	24.834	392	355.07	2.022	47116.4	426.776	22.988	0.18	<5	No_can	Neg_prr	No_ro	0.0769	Sej_per	M_frag	M_peq	M_rep	A_frag	A_den_P	A_longB	F_comp	MA_inun	A_den_B
Neg_PCR	MAT_Pos	400_MIN	CH	2_EA	No_V	Si_IB	Neg_A	Neg_S	27.417	24.834	392	355.07	2.022	47116.4	426.776	22.988	0.18	<5	No_can	Neg_prr	No_ro	0.0769	Sej_per	M_frag	M_peq	M_rep	A_frag	A_den_P	A_longB	F_comp	MA_inun	A_den_B
Neg_PCR	MAT_Pos	200_BAL	CH	1_EA	No_V	Si_IB	Neg_A	Neg_S	27.417	24.834	392	355.07	2.022	47116.4	426.776	22.988	0.18	<5	No_can	Neg_prr	No_ro	0.0769	Sej_per	M_frag	M_peq	M_rep	A_frag	A_den_P	A_longB	F_comp	MA_inun	A_den_B
Neg_PCR	MAT_Neg	Neg_SG	CH	1_EA	No_V	Si_IB	Neg_A	Neg_S	27.417	24.834	392	355.07	2.022	47116.4	426.776	22.988	0.18	<5	No_can	Neg_prr	No_ro	0.0769	Sej_per	M_frag	M_peq	M_rep	A_frag	A_den_P	A_longB	F_comp	MA_inun	A_den_B
Neg_PCR	MAT_Pos	100_SEJ	CH	1_EA	No_V	Si_IB	Neg_A	Neg_S	27.417	24.834	392	355.07	2.022	47116.4	426.776	22.988	0.18	<5	No_can	Neg_prr	No_ro	0.0769	Sej_per	M_frag	M_peq	M_rep	A_frag	A_den_P	A_longB	F_comp	MA_inun	A_den_B
Neg_PCR	MAT_Pos	100_Mix	CH	1_EA	No_V	Si_IB	Neg_A	Neg_S	27.417	24.834	392	355.07	2.022	47116.4	426.776	22.988	0.18	<5	No_can	Neg_prr	No_ro	0.0769	Sej_per	M_frag	M_peq	M_rep	A_frag	A_den_P	A_longB	F_comp	MA_inun	A_den_B
Neg_PCR	MAT_Pos	200_TAR	CH	1_EA	No_V	Si_IB	Neg_A	Neg_S	27.417	24.834	392	355.07	2.022	47116.4	426.776	22.988	0.18	<5	No_can	Neg_prr	No_ro	0.0769	Sej_per	M_frag	M_peq	M_rep	A_frag	A_den_P	A_longB	F_comp	MA_inun	A_den_B
Neg_PCR	MAT_Neg	Neg_SG	CH	1_EA	No_V	Si_IB	Neg_A	Neg_S	27.417	24.834	392	355.07	2.022	47116.4	426.776	22.988	0.18	<5	No_can	Neg_prr	No_ro	0.0769	Sej_per	M_frag	M_peq	M_rep	A_frag	A_den_P	A_longB	F_comp	MA_inun	A_den_B
Neg_PCR	MAT_Pos	400_BAL	CH	1_EA	No_V	Si_IB	Neg_A	Neg_S	27.417	24.834	392	355.07	2.022	47116.4	426.776	22.988	0.18	<5	No_can	Neg_prr	No_ro	0.0769	Sej_per	M_frag	M_peq	M_rep	A_frag	A_den_P	A_longB	F_comp	MA_inun	A_den_B
Neg_PCR	MAT_Pos	200_Mix	CH	1_EA	No_V	Si_IB	Neg_A	Neg_S	27.417	24.834	392	355.07	2.022	47116.4	426.776	22.988	0.18	<5	No_can	Neg_prr	No_ro	0.0769	Sej_per	M_frag	M_peq	M_rep	A_frag	A_den_P	A_longB	F_comp	MA_inun	A_den_B
Neg_PCR	MAT_Neg	Neg_SG	CH	1_EA	No_V	Si_IB	Neg_A	Neg_S	27.417	24.834	392	355.07	2.022	47116.4	426.776	22.988	0.18	<5	No_can	Neg_prr	No_ro	0.0769	Sej_per	M_frag	M_peq	M_rep	A_frag	A_den_P	A_longB	F_comp	MA_inun	A_den_B
Neg_PCR	MAT_Neg	Neg_SG	CH	1_EA	No_V	Si_IB	Neg_A	Neg_S	27.417	24.834	392	355.07	2.022	47116.4	426.776	22.988	0.18	<5	No_can	Neg_prr	No_ro	0.0769	Sej_per	M_frag	M_peq	M_rep	A_frag	A_den_P	A_longB	F_comp	MA_inun	A_den_B
Neg_PCR	MAT_Neg	Neg_SG	CH	1_EA	No_V	Si_IB	Neg_A	Neg_S	27.417	24.834	392	355.07	2.022	47116.4	426.776	22.988	0.18	<5	No_can	Neg_prr	No_ro	0.0769	Sej_per	M_frag	M_peq	M_rep	A_frag	A_den_P	A_longB	F_comp	MA_inun	A_den_B
Neg_PCR	MAT_Neg	Neg_SG	CH	1_EA	No_V	Si_IB	Neg_A	Neg_S	27.417	24.834	392	355.07	2.022	47116.4	426.776	22.988	0.18	<5	No_can	Neg_prr	No_ro	0.0769	Sej_per	M_frag	M_peq	M_rep	A_frag	A_den_P	A_longB	F_comp	MA_inun	A_den_B
Neg_PCR	MAT_Pos	800_BAL	CH	1_EA	No_V	Si_IB	Neg_A	Neg_S	27.417	24.834	392	355.07	2.022	47116.4	426.776	22.988	0.18	<5	No_can	Neg_prr	No_ro	0.0769	Sej_per	M_frag	M_peq	M_rep	A_frag	A_den_P	A_longB	F_comp	MA_inun	A_den_B
L_Borg	MAT_Pos	100_TAR	CH	1_EA	No_V	Si_IB	Neg_A	Neg_S	27.417	24.834	392	355.07	2.022	47116.4	426.776	22.988	0.18	<5	No_can	Neg_prr	No_ro	0.0769	Sej_per	M_frag	M_peq	M_rep	A_frag	A_den_P	A_longB	F_comp	MA_inun	A_den_B
Neg_PCR	MAT_Pos	800_BAL	CH	1_EA	No_V	Si_IB	Neg_A	Neg_S	27.417	24.834	392	355.07	2.022	47116.4	426.776	22.988	0.18	<5	No_can	Neg_prr	No_ro	0.0769	Sej_per	M_frag	M_peq	M_rep	A_frag	A_den_P	A_longB	F_comp	MA_inun	A_den_B
Neg_PCR	MAT_Pos	400_TAR	CH	2_EA	No_V	Si_IB	Neg_A	Neg_S	27.417	24.834	392	355.07	2.022	47116.4	426.776	22.988	0.18	<5	No_can	Neg_prr	No_ro	0.0769	Sej_per	M_frag	M_peq	M_rep	A_frag	A_den_P	A_longB	F_comp	MA_inun	A_den_B
Neg_PCR	MAT_Pos	400_GRI	CH	1_EA	No_V	Si_IB	Neg_A	Neg_S	27.417	24.834	392	355.07	2.022	47116.4	426.776	22.988	0.18	<5	No_can	Neg_prr	No_ro	0.0769	Sej_per	M_frag	M_peq	M_rep	A_frag	A_den_P	A_longB	F_comp	MA_inun	A_den_B
Neg_PCR	MAT_Neg	Neg_SG	CH	1_EA	No_V	Si_IB	Neg_A	Neg_S	27.417	24.834	392	355.07	2.022	47116.4	426.776	22.988	0.18	<5	No_can	Neg_prr	No_ro	0.0769	Sej_per	M_frag	M_peq	M_rep	A_frag	A_den_P	A_longB	F_comp	MA_inun	A_den_B
Neg_PCR	MAT_Pos	1600_BAL	CH	1_EA	No_V	Si_IB	Neg_A	Neg_S	27.417	24.834	392	355.07	2.022	47116.4	426.776	22.988	0.18	<5	No_can	Neg_prr	No_ro	0.0769	Sej_per	M_frag	M_peq	M_rep	A_frag	A_den_P	A_longB	F_comp	MA_inun	A_den_B
Neg_PCR	MAT_Pos	200_BAL	CH	1_EA	No_V	Si_IB	Neg_A	Neg_S	27.417	24.834	392	355.07	2.022	47116.4	426.776	22.988	0.18	<5	No_can	Neg_prr	No_ro	0.0769	Sej_per	M_frag	M_peq	M_rep	A_frag	A_den_P	A_longB	F_comp	MA_inun	A_den_B
Neg_PCR	MAT_Pos	400_BAL	CH	2_EA	No_V	Si_IB	Neg_A	Neg_S	27.417	24.834	392	355.07	2.022	47116.4	426.776	22.988	0.18	<5	No_can	Neg_prr	No_ro	0.0769	Sej_per	M_frag	M_peq	M_rep	A_frag	A_den_P	A_longB	F_comp	MA_inun	A_den_B
Neg_PCR	MAT_Pos	3200_TAR	CH	1_EA	No_V	Si_IB	Neg_A	Neg_S	27.417	24.834	392	355.07	2.022	47116.4	426.776	22.988	0.18	<5	No_can	Neg_prr	No_ro	0.0769	Sej_per	M_frag	M_peq	M_rep	A_frag	A_den_P	A_longB	F_comp	MA_inun	A_den_B
Neg_PCR	MAT_Neg	Neg_SG	CH	1_EA	No_V	Si_IB	Neg_A	Neg_S	27.417	24.834	392	355.07	2.022	47116.4	426.776	22.988	0.18	<5	No_can	Neg_prr	No_ro	0.0769	Sej_per	M_frag	M_peq	M_rep	A_frag	A_den_P	A_longB	F_comp	MA_inun	A_den_B
Neg_PCR	MAT_Pos	100_SEMA	CH	1_EA	No_V	Si_IB	Neg_A	Neg_S	27.417	24.834	392	355.07	2.022	47116.4	426.776	22.988	0.18	<5	No_can	Neg_prr	No_ro	0.0769	Sej_per	M_frag	M_peq	M_rep	A_frag	A_den_P	A_longB	F_comp	MA_inun	A_den_B
Neg_PCR	MAT_Pos	400_TAR	CH	1_EA	No_V	Si_IB	Neg_A	Neg_S	27.417	24.834	392	355.07	2.022	47116.4	426.776	22.988	0.18	<5	No_can	Neg_prr	No_ro	0.0769	Sej_per	M_frag	M_peq	M_rep	A_frag	A_den_P	A_longB	F_comp	MA_inun	A_den_B
L_Borg	MAT_Pos	400_MIN	CM	1_EA	No_V	Si_IB	Neg_A	Neg_S	27.417	24.834	392	355.07	2.022	47116.4	426.776	22.988	0.18	<5	No_can	Neg_prr	No_ro	0.0769	Sej_per	M_frag	M_peq	M_rep	A_frag	A_den_P	A_longB	F_comp	MA_inun	A_den_B
Neg_PCR	MAT_Pos	400_MIN	HL	2_EA	No_V	Si_IB	Neg_A	Neg_S	27.417	24.834	392	355.07	2.022	47116.4	426.776	22.988	0.18	<5	No_can	Neg_prr	No_ro	0.0769	Sej_per	M_frag	M_peq	M_rep	A_frag	A_den_P	A_longB	F_comp	MA_inun	A_den_B
L_Borg	MAT_Pos	100_Mix	HL	1_EA	No_V	Si_IB	Neg_A	Neg_S	27.417	24.834	392	355.07	2.022	47116.4	426.776	22.988	0.18	<5	No_can	Neg_prr	No_ro	0.0769	Sej_per	M_frag	M_peq	M_rep	A_frag	A_den_P	A_longB	F_comp	MA_inun	A_den_B
Neg_PCR	MAT_Pos	200_ ICT	HL	1_EA	No_V	Si_IB	Neg_A	Neg_S	27.417	24.834	392	355.07	2.022	47116.4	426.776	22.988	0.18	<5	No_can	Neg_prr	No_ro	0.0769	Sej_per	M_frag	M_peq	M_rep	A_frag	A_den_P	A_longB	F_comp	MA_inun	A_den_B
Neg_PCR	MAT_Neg	Neg_SG	HL	1_EA	No_V	Si_IB	Neg_A	Neg_S	27.417	24.834	392	355.07	2.022	47116.4	426.776	22.988	0.18	<5	No_can	Neg_prr	No_ro	0.0769	Sej_per	M_frag	M_peq	M_rep	A_frag	A_den_P	A_longB	F_comp	MA_inun	A_den_B
Neg_PCR	MAT_Pos	400_MIN	HL	2_EA	No_V	Si_IB	Neg_A	Neg_S	27.417	24.834	392	355.07	2.022	47116.4	426.776	22.988	0.18	<5	No_can	Neg_prr	No_ro	0.0769	Sej_per	M_frag	M_peq	M_rep	A_frag	A_den_P	A_longB	F_comp	MA_inun	A_den_B
Neg_PCR	MAT_Pos	200_BAL	HL	1_EA	No_V	Si_IB	Neg_A	Neg_S	27.417	24.834	392	355.07	2.022	47116.4	426.776	22.988	0.18	<5	No_can	Neg_prr	No_ro	0.0769	Sej_per	M_frag	M_peq	M_rep	A_frag	A_den_P	A_longB	F_comp	MA_inun	A_den_B
Neg_PCR	MAT_Neg	Neg_SG	HL	1_EA	No_V	Si_IB	Neg_A	Neg_S	27.417	24.834	392	355.07	2.022	47116.4	426.776	22.988	0.18	<5	No_can	Neg_prr	No_ro	0.0769	Sej_per	M_frag	M_peq	M_rep	A_frag	A_den_P	A_longB	F_comp	MA_inun	A_den_B
Neg_PCR	MAT_Pos	400_MIN	CM	1_EA	No_V	Si_IB	Neg_A	Neg_S	27.417	24.834	392	355.07	2.022	47116.4	426.776	22.988	0.18	<5	No_can	Neg_prr	No_ro	0.0769	Sej_per	M_frag	M_peq	M_rep	A_frag	A_den_P	A_longB	F_comp	MA_inun	A_den_B
Neg_PCR	MAT_Pos	400_MIN	CM	1_EA	No_V	Si_IB	Neg_A	Neg_S	27.417	24.834	392	355.07	2.022	47116.4	426.776	22.988	0.18	<5	No_can	Neg_prr	No_ro	0.0769	Sej_per	M_frag	M_peq	M_rep	A_frag	A_den_P	A_longB	F_comp	MA_inun	A_den_B
Neg_PCR	MAT_Pos	200_MIN	HL	1_EA	No_V	Si_IB	Neg_A	Neg_S	27.417	24.834	392	355.07	2.022	47116.4	426.776	22.988	0.18	<5	No_can	Neg_prr	No_ro	0.0769	Sej_per	M_frag	M_peq	M_rep	A_frag	A_den_P	A_longB	F_comp	MA_inun	A_den_B
Neg_PCR	MAT_Pos	200_BAL	HL	2_EA	No_V	Si_IB	Neg_A	Neg_S	27.417	24.834	392	355.07	2.022	47116.4	426.776	22.988	0.18	<5	No_can	Neg_prr	No_ro	0.0769	Sej_per	M_frag	M_peq	M_rep	A_frag	A_den_P	A_longB	F_comp	MA_inun	A_den_B
Neg_PCR	MAT_Pos	400_TAR	CM	1_EA	No_V	Si_IB	Neg_A	Neg_S	27.417	24.834	392	355.07	2.022	47116.4	426.776	22.988	0.18	<5	No_can	Neg_prr	No_ro	0.0769	Sej_per	M_frag	M_peq	M_rep	A_frag	A_den_P	A_longB	F_comp	MA_inun	A_den_B
Neg_PCR	MAT_Pos	100_BAL	CH	1_EA	No_V	Si_IB	Neg_A	Neg_S	27.417	24.834	392	355.07	2.022	47116.4	426.776	22.988	0.18	<5	No_can	Neg_prr	No_ro	0.0769	Sej_per	M_frag	M_peq	M_rep	A_frag	A_den_P	A_longB	F_comp	MA_inun	A_den_B
Neg_PCR	MAT_Neg	Neg_SG	CM	1_EA	No_V	Si_IB	Neg_A	Neg_S	27.417	24.834	392	355.07	2.022	47116.4	426.776	22.988	0.18	<5	No_can	Neg_prr	No_ro	0.0769	Sej_per	M_frag	M_peq	M_rep	A_frag	A_den_P	A_longB	F_comp	MA_inun	A_den_B
Neg_PCR	MAT_Pos	200_MIN	CH	1_EA	No_V	Si_IB	Neg_A	Neg_S	27.417	24.834	392	355.07	2.022	47116.4	426.776	22.988	0.18	<5	No_can	Neg_prr	No_ro	0.0769	Sej_per	M_frag	M_peq	M_rep	A_frag	A_den_P	A_longB	F_comp	MA_inun	A_den_B
Neg_PCR	MAT_Pos	400_MIN	CH	2_EA	No_V	Si_IB	Neg_A	Neg_S	27.417	24.834	392	355.07	2.022	47116.4	426.776	22.988	0.18	<5	No_can	Neg_prr	No_ro	0.0769	Sej_per	M_frag	M_peq	M_rep	A_frag	A_den_P	A_longB	F_comp	MA_inun	A_den_B
Neg_PCR	MAT_Pos	400_MIN	CH	1_EA	No_V	Si_IB	Neg_A	Neg_S	27.417	24.834	392	355.07	2.022	47116.4	426.776	22.988	0.18	<5	No_can	Neg_prr	No_ro	0.0769	Sej_per	M_frag	M_peq	M_rep	A_frag	A_den_P	A_longB	F_comp	MA_inun	A_den_B
Neg_PCR	MAT_Pos	200_MIN	CH	2_EA	No_V	Si_IB	Neg_A	Neg_S	27.417	24.834	392	355.07	2.022	47116.4	426.776	22.988	0.18	<5	No_can	Neg_prr	No_ro	0.0769	Sej_per	M_frag	M_peq	M_rep	A_frag	A_den_P	A_longB	F_comp	MA_inun	A_den_B
Neg_PCR	MAT_Neg	Neg_SG	CH	1_EA	No_V	Si_IB	Neg_A	Neg_S	27.417	24.834	392	355.07	2.022	47116.4	426.776	22.988	0.18	<5	No_can	Neg_prr	No_ro	0.0769	Sej_per	M_frag	M_peq	M_rep	A_frag	A_den_P	A_longB	F_comp	MA_inun	A_den_B
Neg_PCR	MAT_Pos	400_MIN	CH	1_EA	No_V	Si_IB	Neg_A	Neg_S	27.417	24.834	392	355.07	2.022	47116.4	426.776	22.988	0.18	<5	No_can	Neg_prr	No_ro	0.0769	Sej_per	M_frag	M_peq	M_rep	A_frag	A_den_P	A_longB	F_comp	MA_inun	A_den_B
Neg_PCR	MAT_Pos	100_Mix	HL	1_EA	No_V	Si_IB	Neg_A	Neg_S	27.417	24.834	392	355.07	2.022	47116.4	426.776	22.988	0.18	<5	No_can	Neg_prr	No_ro	0.0769	Sej_per	M_frag	M_peq	M_rep	A_frag	A_den_P	A_longB	F_comp	MA_inun	A_den_B
Neg_PCR	MAT_Neg	Neg_SG	HL	1_EA	No_V	Si_IB	Neg_A	Neg_S	27.417	24.834	392	355.07	2.022	47116.4	426.776	22.988	0.18	<5	No_can	Neg_prr	No_ro	0.0769	Sej_per	M_frag	M_peq	M_rep	A_frag	A_den_P	A_longB	F_comp	MA_inun	A_den_B
Neg_PCR	MAT_Neg	Neg_SG	CH	1_EA	No_V	Si_IB	Neg_A	Neg_S	27.417	24.834	392	355.07	2.022	47116.4	426.776	22.988	0.18	<5	No_can	Neg_prr	No_ro	0.0769	Sej_per	M_frag	M_peq	M_rep	A_frag	A_den_P	A_longB	F_comp	MA_inun	A_den_B
Neg_PCR	MAT_Neg	Neg_SG	CH	1_EA	No_V	Si_IB	Neg_A	Neg_S	27.417	24.834	392	355.07	2.022	47116.4	426.776	22.988	0.18	<5	No_can	Neg_prr	No_ro	0.0769	Sej_per	M_frag	M_peq	M_rep	A_frag	A_den_P	A_longB	F_comp	MA_inun	A_den_B
Neg_PCR	MAT_Pos	400_MIN	HL	1_EA	No_V	Si_IB	Neg_A	Neg_S	27.417	24.834	392	355.07	2.022	47116.4	426.776	22.988	0.18	<5	No_can	Neg_prr	No_ro	0.0769	Sej_per	M_frag	M_peq	M_rep	A_frag	A_den_P	A_longB	F_comp	MA_inun	A_den_B
Neg_PCR	MAT_Neg	Neg_SG	CH	2_EA	No_V	Si_IB	Neg_A	Neg_S	27.417	24.834	392	355.07	2.022	47116.4	426.776	22.988	0.18	<5	No_can	Neg_prr	No_ro	0.0769	Sej_per	M_frag	M_peq	M_rep	A_frag	A_den_P	A_longB	F_comp	MA_inun	A_den_B
Neg_PCR	MAT_Pos	200_BATA	CH	1_EA	No_V	Si_IB	Neg_A	Neg_S	27.417	24.834	392	355.07	2.022	47116.4	426.776	22.988	0.18	<5	No_can	Neg_prr	No_ro	0.0769	Sej_per	M_frag	M_peq	M_rep	A_frag	A_den_P	A_longB	F_comp	MA_inun	A_den_B
Neg_PCR	MAT_Neg	Neg_SG	HL	1_EA	No_V	Si_IB	Neg_A	Neg_S	27.417	24.834	392	355.07	2.022	47116.4	426.776	22.988	0.18	<5	No_can	Neg_prr	No_ro	0.0769	Sej_per	M_frag	M_peq	M_rep	A_frag	A_den_P	A_longB	F_comp	MA_inun	A_den_B
